# Supplementary material for: iTRAQ-based quantitative proteomics analysis of the effect of ACT001 on non-alcoholic steatohepatitis in mice
Source: Sci Rep. 2023 Jul 13;13:11336. doi: 10.1038/s41598-023-38448-4 (PMC10345009; doi:10.1038/s41598-023-38448-4)
Supplement: Supplementary file 2 — Supplementary Table S4. [file 41598_2023_38448_MOESM2_ESM.xlsx]

## Sheet: sheet1
N	Accession	Unused	Total	%Cov(95)	Name	GeneSymbol	MW [Da]	calc. pI	Peptides(95%)	SameSets	#of Peptides	#of Unique Peptides	Unique Pep. Seq	#of Spectra	#of Unique Spectra	Unique Spectra	M:A_400	M:A_400 sd	M:A_400 cv	M:A_400 PVal	M:A_400 adj. PVal	M:A_400 State	GO function(Biological Process)	GO function(Cellular Component)	GO function(Molecular Function)	COG_function	Kegg_function	GO enrichment(Biological Process)	GO enrichment(Cellular Component)	GO enrichment(Molecular Function)	Kegg enrichment	Subcellular location	IPRs Desc
16	sp|Q8VDD5|MYH9_MOUSE	109.76	115.38	30.87	Myosin-9 OS=Mus musculus OX=10090 GN=Myh9 PE=1 SV=4	Myh9	226370	5.4	62	--	61	50	ADFCIIHYAGK;ALELDSNLYR;ANLQIDQINTDLNLER;AQQAADK;ASIAALEAK;DELADEIANSSGK;DLEAHIDTANK;DLEGLSQR;DQGELER;DVLLQVEDER;DVLLQVEDERR;EEILAQAK;ELDDTR;ELETQISELQEDLESER;EQEVSILK;EQLEEEEEAKR;GALALEEK;GELANEVK;HEDELLAK;HSQAVEELADQLEQTK;HSQAVEELADQLEQTKR;IAQLEEQLDNETK;IIGLDQVAGMSETALPGAFK;IRELETQISELQEDLESER;ITDVIIGFQAC;ITDVIIGFQACCR;KANLQIDQINTDLNLER;KLEGDSTDLSDQIAELQAQIAELK;KLVWVPSSK;KQELEEICHDLEAR;LDPHLVLDQ…	166	139	1.1.1.450.7;1.1.1.454.12;1.1.1.642.17;1.1.1.739.7;1.1.1.742.7;1.1.1.746.7;1.1.1.961.30;1.1.1.964.30;1.1.1.967.28;1.1.1.970.30;1.1.1.973.30;10.1.1.1152.6;10.1.1.1154.12;10.1.1.1154.16;10.1.1.476.9;10.1.1.564.27;10.1.1.700.2;10.1.1.773.13;10.1.1.815.4;10.1.1.818.6	3.64989	2.36	0.6466	0.0028918	0.0237834	up	immune system process(GO:0002376);metabolic process(GO:0008152);cellular process(GO:0009987);reproductive process(GO:0022414);biological adhesion(GO:0022610);multicellular organismal process(GO:0032501);developmental process(GO:0032502);locomotion(GO:0040011);localization(GO:0051179);biological regulation(GO:0065007)	protein-containing complex(GO:0032991);cellular anatomical entity(GO:0110165)	catalytic activity(GO:0003824);transporter activity(GO:0005215);binding(GO:0005488);molecular adaptor activity(GO:0060090)	--	Vascular smooth muscle contraction(ko04270);Tight junction(ko04530);Regulation of actin cytoskeleton(ko04810);Pathogenic Escherichia coli infection(ko05130)	GO:0010248,establishment or maintenance of transmembrane electrochemical gradient;GO:0000212,meiotic spindle organization;GO:0051693,actin filament capping;GO:0006509,membrane protein ectodomain proteolysis;GO:0043534,blood vessel endothelial cell migration;GO:1903919,negative regulation of actin filament severing;GO:0030048,actin filament-based movement;GO:0007229,integrin-mediated signaling pat…	GO:0008305,integrin complex;GO:0070062,extracellular exosome;GO:0001772,immunological synapse;GO:0031012,extracellular matrix;GO:0001725,stress fiber;GO:0005819,spindle;GO:0005826,actomyosin contractile ring;GO:0005912,adherens junction;GO:0097513,myosin II filament;GO:0005903,brush border;GO:0008180,COP9 signalosome;GO:0032154,cleavage furrow;GO:0016460,myosin II complex;GO:0001726,ruffle;GO:000…	GO:0030898,actin-dependent ATPase activity;GO:0005524,ATP binding;GO:0043531,ADP binding;GO:0003723,RNA binding;GO:0000146,microfilament motor activity;GO:0005391,sodium:potassium-exchanging ATPase activity;GO:0098641,cadherin binding involved in cell-cell adhesion;GO:0051015,actin filament binding;GO:0043495,protein-membrane adaptor activity;GO:0005516,calmodulin binding;GO:0042803,protein homod…	Vascular smooth muscle contraction(ko04270);Tight junction(ko04530);Regulation of actin cytoskeleton(ko04810);Pathogenic Escherichia coli infection(ko05130)	cyto(score:14);cyto_nucl(score:15.8333);nucl(score:16.5)	IQ motif, EF-hand binding site(IPR000048);Myosin head, motor domain(IPR001609);Myosin tail(IPR002928);Myosin, N-terminal, SH3-like(IPR004009);Myosin S1 fragment, N-terminal(IPR008989);Myosin IQ motif-containing domain superfamily(IPR027401);P-loop containing nucleoside triphosphate hydrolase(IPR027417);Kinesin motor domain superfamily(IPR036961)
24	tr|Q3ULT2|Q3ULT2_MOUSE	99.97	104.7	56.91	Non-muscle alpha-actinin 4 OS=Mus musculus OX=10090 GN=Actn4 PE=1 SV=1	Actn4	104976	5.1	71	sp|P57780|ACTN4_MOUSE	51	32	ACLISLGYDVENDR;ACLISLGYDVENDRQGDAEFNR;AGTQIENIDEDFR;AGTQIENIDEDFRDGLK;DDPVTNLNNAFEVAEK;DGLAFNALIHR;DHGGALGPEEFK;DYETATLSDIK;EAILAIHK;ETTDTDTADQVIASFK;HRPELIEYDK;IAESNHIK;ICDQWDNLGSLTH;ICDQWDNLGSLTHSR;ISIEMNGTLEDQLSHLK;KAGTQIENIDEDFRDGLK;KDDPVTNLNNAFEVAEK;LSGSNPYTTVTPQIINSK;LVSIGAEEIVDGNAK;NFITAEELR;QGDAEFNR;QLETIDQLHLEYAK;RDHALLEEQSK;SIVDYKPSLDLLEQQHQLIQEALIFDNK;STLPDADRER;TIEEIEGLISAHDQFK;TIPWLE…	289	153	1.1.1.333.24;1.1.1.474.14;1.1.1.663.29;10.1.1.697.6;10.1.1.776.26;10.1.1.834.15;10.1.1.846.10;10.1.1.849.8;10.1.1.874.6;10.1.1.877.5;10.1.1.880.4;10.1.1.943.21;10.1.1.946.25;10.1.1.949.25;10.1.1.952.20;10.1.1.977.12;10.1.1.991.13;10.1.1.994.16;11.1.1.1120.7;11.1.1.1124.10	0.509629	0.14	0.2747	5.12546e-05	0.0019799	down	cellular process(GO:0009987);regulation of transporter activity(GO:0032409);response to stimulus(GO:0050896);localization(GO:0051179);biological regulation(GO:0065007)	protein-containing complex(GO:0032991);cellular anatomical entity(GO:0110165)	binding(GO:0005488);molecular function regulator(GO:0098772);transcription regulator activity(GO:0140110)	--	Adherens junction(ko04520);Tight junction(ko04530);Leukocyte transendothelial migration(ko04670);Regulation of actin cytoskeleton(ko04810);Shigellosis(ko05131);Amoebiasis(ko05146);Viral carcinogenesis(ko05203);Systemic lupus erythematosus(ko05322)	GO:0070830,bicellular tight junction assembly;GO:1901224,positive regulation of NIK/NF-kappaB signaling;GO:0030050,vesicle transport along actin filament;GO:0035357,peroxisome proliferator activated receptor signaling pathway;GO:1900025,negative regulation of substrate adhesion-dependent cell spreading;GO:0048549,positive regulation of pinocytosis;GO:0051017,actin filament bundle assembly;GO:0030…	GO:0005903,brush border;GO:0031093,platelet alpha granule lumen;GO:0005911,cell-cell junction;GO:0001725,stress fiber;GO:0032991,protein-containing complex;GO:0048471,perinuclear region of cytoplasm;GO:0005634,nucleus;GO:0070062,extracellular exosome;GO:0005615,extracellular space;GO:0030863,cortical cytoskeleton;GO:0005829,cytosol;GO:0005925,focal adhesion;GO:0030018,Z disc;GO:0043005,neuron pro…	GO:0042974,retinoic acid receptor binding;GO:0047485,protein N-terminus binding;GO:0003723,RNA binding;GO:0031490,chromatin DNA binding;GO:0000977,RNA polymerase II transcription regulatory region sequence-specific DNA binding;GO:0042803,protein homodimerization activity;GO:0005509,calcium ion binding;GO:0030374,nuclear receptor coactivator activity;GO:0005178,integrin binding;GO:0044325,ion chan…	Focal adhesion(ko04510);Adherens junction(ko04520);Tight junction(ko04530);Leukocyte transendothelial migration(ko04670);Regulation of actin cytoskeleton(ko04810);Shigellosis(ko05131);Amoebiasis(ko05146);Viral carcinogenesis(ko05203);Systemic lupus erythematosus(ko05322)	cyto(score:16);cyto_nucl(score:17);nucl(score:12)	Actinin-type actin-binding domain, conserved site(IPR001589);Calponin homology domain(IPR001715);Spectrin repeat(IPR002017);EF-hand domain(IPR002048);EF-hand domain pair(IPR011992);EF-hand, Ca insensitive(IPR014837);Spectrin/alpha-actinin(IPR018159);EF-Hand 1, calcium-binding site(IPR018247);CH domain superfamily(IPR036872)
32	sp|P26443|DHE3_MOUSE	94.61	95.82	64.34	Glutamate dehydrogenase 1, mitochondrial OS=Mus musculus OX=10090 GN=Glud1 PE=1 SV=1	Glud1	61336.3	8.1	108	--	48	48	AAADREDDPNFFK;ACVTGKPISQGGIHGR;ALASLMTYK;CAVVDVPFGGAK;CVGVGESDGSIWNPDGIDPK;DDGSWEVIEGYR;DIVHSGLAYTMER;DSNYHLLMSVQESLER;EDDPNFFK;ELEDFK;ESEEQKR;FTMELAK;GASIVEDK;GASIVEDKLVEDLK;GFIGPGIDVPAPDMSTGER;GPTTPEADKIFLER;GVFHGIENFINEASY;GVFHGIENFINEASYM;HGGTIPVVPTAEFQDR;IIAEGANGPTTPEADK;IIAEGANGPTTPEADKIFLER;IIKPCNHVLSLSFPIR;ISGASEK;ISGASEKDIVHSGLAYTMER;KGFIGPGIDVPAPDMSTGER;LQHGSILGFPK;LVEDLK;MVEGFFDR;NHVLS…	530	529	1.1.1.325.25;1.1.1.340.23;1.1.1.343.24;1.1.1.393.12;1.1.1.410.26;1.1.1.411.23;1.1.1.423.18;1.1.1.431.22;1.1.1.434.17;1.1.1.436.31;1.1.1.437.20;1.1.1.439.31;1.1.1.503.22;1.1.1.503.23;1.1.1.506.3;1.1.1.508.20;1.1.1.514.20;1.1.1.517.10;1.1.1.520.30;1.1.1.522.8	3.30018	1.04	0.3152	3.64123e-06	0.000363495	up	behavior(GO:0007610);metabolic process(GO:0008152);cellular process(GO:0009987);multicellular organismal process(GO:0032501);developmental process(GO:0032502);response to stimulus(GO:0050896);biological regulation(GO:0065007)	cellular anatomical entity(GO:0110165)	catalytic activity(GO:0003824);binding(GO:0005488)	Amino acid transport and metabolism(E)	Arginine biosynthesis(ko00220);Alanine, aspartate and glutamate metabolism(ko00250);Metabolic pathways(ko01100);Carbon metabolism(ko01200)	GO:0021762,substantia nigra development;GO:0007616,long-term memory;GO:0006538,glutamate catabolic process;GO:0055114,oxidation-reduction process;GO:0006541,glutamine metabolic process;GO:0021549,cerebellum development;GO:0032024,positive regulation of insulin secretion;GO:0072350,tricarboxylic acid metabolic process;GO:0010044,response to aluminum ion;GO:0006537,glutamate biosynthetic process	GO:0005743,mitochondrial inner membrane;GO:0005759,mitochondrial matrix	GO:0019899,enzyme binding;GO:0005525,GTP binding;GO:0004353,glutamate dehydrogenase [NAD(P)+] activity;GO:0043531,ADP binding;GO:0004352,glutamate dehydrogenase (NAD+) activity;GO:0005524,ATP binding;GO:0042802,identical protein binding;GO:0070728,leucine binding;GO:0070403,NAD+ binding	Arginine biosynthesis(ko00220);Alanine, aspartate and glutamate metabolism(ko00250);D-Glutamine and D-glutamate metabolism(ko00471);Nitrogen metabolism(ko00910);Metabolic pathways(ko01100);Carbon metabolism(ko01200);Necroptosis(ko04217);Proximal tubule bicarbonate reclamation(ko04964)	mito(score:31)	Glutamate/phenylalanine/leucine/valine dehydrogenase(IPR006095);Glutamate/phenylalanine/leucine/valine dehydrogenase, C-terminal(IPR006096);Glutamate/phenylalanine/leucine/valine dehydrogenase, dimerisation domain(IPR006097);Leu/Phe/Val dehydrogenases active site(IPR033524);NAD(P) binding domain of glutamate dehydrogenase(IPR033922);NAD(P)-binding domain superfamily(IPR036291)
34	sp|Q01853|TERA_MOUSE	92.69	96.79	63.4	Transitional endoplasmic reticulum ATPase OS=Mus musculus OX=10090 GN=Vcp PE=1 SV=4	Vcp	89320.9	4.9	61	--	46	43	AFEEAEK;AIANECQANFISIK;AIGVKPPR;ASGADSKGDDLSTAILK;AVANETGAFFFLINGPEIMSK;DVDLEFLAK;EAVCIVLSDDTCSDEK;EDEEESLNEVGYDDIGGCR;ELQELVQYPVEHPDK;EMVELPLR;ESIESEIR;ESIESEIRR;ETVVEVPQVTWEDIGGLEDVK;ETVVEVPQVTWEDIGGLEDVKR;EVDIGIPDATGR;FDREVDIGIPDATGR;GDDLSTAILK;GDIFLVR;GDTVLLK;GGNIGDGGGAADR;GPELLTMWFGESEANVR;GVLFYGPPGCGK;HPALFK;KAFEEAEK;KGDIFLVR;KNVFIIGATNRPDIIDPAILRPGR;LADDVDLEQVANETHGHVGADLAALCSEAALQAIR;LAGE…	282	264	1.1.1.1006.29;1.1.1.1009.28;1.1.1.408.14;1.1.1.427.16;1.1.1.430.22;1.1.1.700.6;1.1.1.704.4;10.1.1.1013.28;10.1.1.1085.25;10.1.1.1088.24;10.1.1.1212.3;10.1.1.1215.5;10.1.1.1218.4;10.1.1.1221.4;10.1.1.1224.4;10.1.1.1226.10;10.1.1.1229.12;10.1.1.1238.9;10.1.1.476.17;10.1.1.711.5	0.441853	0.22	0.4979	0.000731964	0.00981034	down	metabolic process(GO:0008152);cellular process(GO:0009987);biological process involved in interspecies interaction between organisms(GO:0044419);regulation of catalytic activity(GO:0050790);response to stimulus(GO:0050896);localization(GO:0051179);biological regulation(GO:0065007)	protein-containing complex(GO:0032991);cellular anatomical entity(GO:0110165)	catalytic activity(GO:0003824);binding(GO:0005488);molecular function regulator(GO:0098772)	Cell wall/membrane/envelope biogenesis(M);Signal transduction mechanisms(T)	Protein processing in endoplasmic reticulum(ko04141);Amyotrophic lateral sclerosis(ko05014);Pathways of neurodegeneration - multiple diseases(ko05022);Legionellosis(ko05134)	GO:0034214,protein hexamerization;GO:0032436,positive regulation of proteasomal ubiquitin-dependent protein catabolic process;GO:1903007,positive regulation of Lys63-specific deubiquitinase activity;GO:0097352,autophagosome maturation;GO:0070987,error-free translesion synthesis;GO:0006919,activation of cysteine-type endopeptidase activity involved in apoptotic process;GO:0019079,viral genome repl…	GO:0036513,Derlin-1 retrotranslocation complex;GO:0005811,lipid droplet;GO:0035861,site of double-strand break;GO:0048471,perinuclear region of cytoplasm;GO:0000502,proteasome complex;GO:0070062,extracellular exosome;GO:0043209,myelin sheath;GO:0005654,nucleoplasm;GO:0005829,cytosol;GO:0034098,VCP-NPL4-UFD1 AAA ATPase complex;GO:1990730,VCP-NSFL1C complex	GO:0036435,K48-linked polyubiquitin modification-dependent protein binding;GO:0019904,protein domain specific binding;GO:0031625,ubiquitin protein ligase binding;GO:0035800,deubiquitinase activator activity;GO:0042288,MHC class I protein binding;GO:1904288,BAT3 complex binding;GO:0042802,identical protein binding;GO:0019903,protein phosphatase binding;GO:0003723,RNA binding;GO:0043531,ADP binding…	Protein processing in endoplasmic reticulum(ko04141);Amyotrophic lateral sclerosis(ko05014);Pathways of neurodegeneration - multiple diseases(ko05022);Legionellosis(ko05134)	cyto(score:15.5);cyto_nucl(score:16.6667);nucl(score:12.5)	CDC48, N-terminal subdomain(IPR003338);AAA+ ATPase domain(IPR003593);ATPase, AAA-type, core(IPR003959);ATPase, AAA-type, conserved site(IPR003960);CDC48, domain 2(IPR004201);AAA ATPase, CDC48 family(IPR005938);Aspartate decarboxylase-like domain superfamily(IPR009010);Vps4 oligomerisation, C-terminal(IPR015415);P-loop containing nucleoside triphosphate hydrolase(IPR027417);CDC48 domain 2-like sup…
37	tr|Q3UJ34|Q3UJ34_MOUSE	90.05	91.17	70.39	Argininosuccinate synthase OS=Mus musculus OX=10090 GN=Ass1 PE=1 SV=1	Ass1	46584.1	8.4	85	sp|P16460|ASSY_MOUSE	47	47	ALYEDR;APNSPDVLEIEFK;APNSPDVLEIEFKK;DVLEIEFK;EAGILENPK;EDFEEAR;EFVEEFIWPAVQ;EFVEEFIWPAVQSS;EFVEEFIWPAVQSSALYEDR;EQGYDVIAYLANIGQK;EQGYDVIAYLANIGQKEDFEEAR;ESPLSLYNEEL;ESPLSLYNEELVS;ESPLSLYNEELVSMNVQGDYEPIDATGFININSLR;FAELVYTGF;FAELVYTGFWHSPECEFVR;FELTCYSLAPQ;FELTCYSLAPQIK;GIYETPAGTILY;GIYETPAGTILYH;GIYETPAGTILYHAHLDIEAFTMDR;GQVYILGR;GRIDIVENR;IDIVENR;IKQGLGLK;ISYEAGILENPK;KVFIEDVSK;NDLMEYAK;NQAPPGL…	425	424	1.1.1.1002.24;1.1.1.1003.7;1.1.1.1006.7;1.1.1.1019.8;1.1.1.1022.10;1.1.1.1022.9;1.1.1.1023.3;1.1.1.1023.31;1.1.1.1025.4;1.1.1.1028.6;1.1.1.1031.24;1.1.1.305.5;1.1.1.308.3;1.1.1.347.12;1.1.1.350.14;1.1.1.353.16;1.1.1.382.2;1.1.1.455.27;1.1.1.494.18;1.1.1.497.19	3.22664	1.52	0.471	0.000462828	0.0074027	up	metabolic process(GO:0008152);cellular process(GO:0009987);developmental process(GO:0032502);response to stimulus(GO:0050896);biological regulation(GO:0065007)	cellular anatomical entity(GO:0110165)	catalytic activity(GO:0003824);binding(GO:0005488)	Amino acid transport and metabolism(E)	Arginine biosynthesis(ko00220);Alanine, aspartate and glutamate metabolism(ko00250);Metabolic pathways(ko01100);Biosynthesis of amino acids(ko01230);Fluid shear stress and atherosclerosis(ko05418)	GO:0071346,cellular response to interferon-gamma;GO:0071320,cellular response to cAMP;GO:0032355,response to estradiol;GO:0045429,positive regulation of nitric oxide biosynthetic process;GO:0007568,aging;GO:0001889,liver development;GO:0006526,arginine biosynthetic process;GO:0000050,urea cycle;GO:0010043,response to zinc ion;GO:0071230,cellular response to amino acid stimulus;GO:0071242,cellular…	GO:0043209,myelin sheath;GO:0005741,mitochondrial outer membrane;GO:0005829,cytosol;GO:0043204,perikaryon;GO:0070852,cell body fiber;GO:0005634,nucleus;GO:0005783,endoplasmic reticulum;GO:0070062,extracellular exosome;GO:0005764,lysosome	GO:0042802,identical protein binding;GO:0004055,argininosuccinate synthase activity;GO:0015643,toxic substance binding;GO:0003723,RNA binding;GO:0016597,amino acid binding;GO:0005524,ATP binding	Arginine biosynthesis(ko00220);Alanine, aspartate and glutamate metabolism(ko00250);Metabolic pathways(ko01100);Biosynthesis of amino acids(ko01230);Fluid shear stress and atherosclerosis(ko05418)	cyto(score:19);cyto_nucl(score:12.5)	Argininosuccinate synthase(IPR001518);Rossmann-like alpha/beta/alpha sandwich fold(IPR014729);Argininosuccinate synthase, conserved site(IPR018223);Argininosuccinate synthase, type 1 subfamily(IPR023434);Argininosuccinate synthetase, catalytic/multimerisation domain body(IPR024074)
38	tr|Q91VB8|Q91VB8_MOUSE	88.56	90.25	90.85	Alpha globin 1 OS=Mus musculus OX=10090 GN=Hba-a1 PE=1 SV=1	Hba-a1	15112.1	8.5	130	tr|Q8BPF4|Q8BPF4_MOUSE	58	5	GGHGAEYGAEALER;GHGAEYGAEALER;IGGHGAEYGAEAL;IGGHGAEYGAEALE;IGGHGAEYGAEALER	695	73	1.1.1.417.3;1.1.1.449.31;1.1.1.469.11;1.1.1.472.10;1.1.1.477.10;1.1.1.539.28;1.1.1.542.28;1.1.1.581.28;10.1.1.623.26;14.1.1.506.27;14.1.1.509.8;14.1.1.699.27;14.1.1.702.28;15.1.1.528.7;15.1.1.642.22;15.1.1.645.28;2.1.1.1185.6;2.1.1.384.10;2.1.1.387.8;2.1.1.399.31	0.550732	0.31	0.5629	0.00572524	0.036189	down	cellular process(GO:0009987);multicellular organismal process(GO:0032501);developmental process(GO:0032502);response to stimulus(GO:0050896);localization(GO:0051179)	protein-containing complex(GO:0032991);cellular anatomical entity(GO:0110165)	catalytic activity(GO:0003824);binding(GO:0005488);antioxidant activity(GO:0016209);molecular carrier activity(GO:0140104)	--	African trypanosomiasis(ko05143);Malaria(ko05144)	GO:0015671,oxygen transport;GO:0035634,response to stilbenoid;GO:0001701,in utero embryonic development;GO:0048821,erythrocyte development	GO:0043209,myelin sheath;GO:0016020,membrane;GO:0031838,haptoglobin-hemoglobin complex;GO:0022627,cytosolic small ribosomal subunit;GO:0072562,blood microparticle;GO:0005833,hemoglobin complex;GO:0070062,extracellular exosome	GO:0004601,peroxidase activity;GO:0005344,oxygen carrier activity;GO:0019825,oxygen binding;GO:0005506,iron ion binding;GO:0020037,heme binding;GO:0031720,haptoglobin binding;GO:0043177,organic acid binding	African trypanosomiasis(ko05143);Malaria(ko05144)	cyto(score:18);cyto_nucl(score:11)	Globin(IPR000971);Haemoglobin, alpha-type(IPR002338);Haemoglobin, pi(IPR002339);Globin-like superfamily(IPR009050);Globin/Protoglobin(IPR012292)
39	sp|P05202|AATM_MOUSE	87.66	88.74	74.65	Aspartate aminotransferase, mitochondrial OS=Mus musculus OX=10090 GN=Got2 PE=1 SV=1	Got2	47411	9.4	77	--	49	49	AEAQIAAK;AIHQVTK;ASAELALGENNEVLK;DAEEAK;DAEEAKR;DAGMQLQGYR;DDNGKPYVLPSVR;DVFLPK;EFSVYMTK;EGSSHNWQHITDQIGMFCFTGLKPEQVER;EIASVVK;EYLPIGGLAEF;EYLPIGGLAEFCK;FVTVQTISGTGALR;GFDFSGALEDISK;GPPDPILGVTEAFK;GRFVTVQTISGTGALR;HFIEQGINVCLCQSYAK;IAATILTSPDLR;IAATILTSPDLRK;ILIRPL;ILIRPLYSN;ILIRPLYSNPPLNGAR;IPEQSVLLLH;IPEQSVLLLHA;IPEQSVLLLHAC;IPEQSVLLLHACAHNPTGVD;IPEQSVLLLHACAHNPTGVDPR;IPEQSVLLLHACAHNPTGVDPRPEQW…	437	434	1.1.1.394.12;1.1.1.625.21;1.1.1.628.22;1.1.1.631.24;1.1.1.642.20;1.1.1.642.24;1.1.1.645.20;1.1.1.645.31;1.1.1.662.31;1.1.1.693.24;1.1.1.721.16;1.1.1.722.2;1.1.1.723.30;1.1.1.726.30;1.1.1.729.31;1.1.1.730.17;1.1.1.732.29;1.1.1.737.14;1.1.1.738.26;1.1.1.740.15	1.71452	0.63	0.3673	0.00509399	0.0342462	up	metabolic process(GO:0008152);cellular process(GO:0009987);response to stimulus(GO:0050896);localization(GO:0051179)	protein-containing complex(GO:0032991);cellular anatomical entity(GO:0110165)	catalytic activity(GO:0003824);binding(GO:0005488)	Amino acid transport and metabolism(E)	Arginine biosynthesis(ko00220);Alanine, aspartate and glutamate metabolism(ko00250);Cysteine and methionine metabolism(ko00270);Arginine and proline metabolism(ko00330);Tyrosine metabolism(ko00350);Phenylalanine metabolism(ko00360);Phenylalanine, tyrosine and tryptophan biosynthesis(ko00400);Metabolic pathways(ko01100);Carbon metabolism(ko01200);Biosynthesis of amino acids(ko01230)	GO:0006532,aspartate biosynthetic process;GO:0015908,fatty acid transport;GO:0019550,glutamate catabolic process to aspartate;GO:0045471,response to ethanol;GO:0019470,4-hydroxyproline catabolic process;GO:0006107,oxaloacetate metabolic process;GO:0097052,L-kynurenine metabolic process;GO:0006533,aspartate catabolic process;GO:0006094,gluconeogenesis;GO:0019551,glutamate catabolic process to 2-ox…	GO:0032991,protein-containing complex;GO:0009986,cell surface;GO:0005759,mitochondrial matrix;GO:0070062,extracellular exosome;GO:0043209,myelin sheath;GO:0005743,mitochondrial inner membrane;GO:0005886,plasma membrane;GO:0043204,perikaryon	GO:0004069,L-aspartate:2-oxoglutarate aminotransferase activity;GO:0003723,RNA binding;GO:0080130,L-phenylalanine:2-oxoglutarate aminotransferase activity;GO:0030170,pyridoxal phosphate binding;GO:0016597,amino acid binding;GO:0005543,phospholipid binding;GO:0016212,kynurenine-oxoglutarate transaminase activity;GO:0019899,enzyme binding;GO:0042803,protein homodimerization activity	Arginine biosynthesis(ko00220);Alanine, aspartate and glutamate metabolism(ko00250);Cysteine and methionine metabolism(ko00270);Arginine and proline metabolism(ko00330);Tyrosine metabolism(ko00350);Phenylalanine metabolism(ko00360);Phenylalanine, tyrosine and tryptophan biosynthesis(ko00400);Metabolic pathways(ko01100);Carbon metabolism(ko01200);2-Oxocarboxylic acid metabolism(ko01210);Biosynthes…	mito(score:31)	Aspartate/other aminotransferase(IPR000796);Aminotransferases, class-I, pyridoxal-phosphate-binding site(IPR004838);Aminotransferase, class I/classII(IPR004839);Pyridoxal phosphate-dependent transferase, major domain(IPR015421);Pyridoxal phosphate-dependent transferase domain 1(IPR015422);Pyridoxal phosphate-dependent transferase(IPR015424)
43	sp|Q9DBM2|ECHP_MOUSE	84.8	89.32	66.02	Peroxisomal bifunctional enzyme OS=Mus musculus OX=10090 GN=Ehhadh PE=1 SV=4	Ehhadh	78300.7	9.5	54	--	46	46	AASVGLPTVLEK;AIVICGANDNFCAGADIHGFK;ALQYAFFAEK;ASLDHTVR;CLYSLINEAFR;EEILER;ELSSVDLVIEAVFEDMNLK;EWQSLAGPHSS;FAQTVIGK;FAQTVIGKPIEPR;GIAISFAR;GQGLTGPSLPPGTPTR;GTQLLPR;GWYQYDKPLGR;HPYEVAIK;HPYEVAIKEEAK;IGVVVGNCYGF;IGVVVGNCYGFVGNR;IHKPDPWLSEFLSQYR;IITSTLEK;ILEEGMAASPEHIDVIYLHGYGWPR;KGQGLTGPSLPPGTPTR;LAPETCVR;LCNPPVNAISPTVITEVR;LFMYLR;LGILDVVVK;LLEVIPSR;LVAQGSPPLK;QNPDIPQLEPSDYLR;SDPVEEAIK;SDYLR;SGQASAK…	260	256	1.1.1.685.25;1.1.1.754.22;1.1.1.757.28;1.1.1.760.30;1.1.1.763.29;1.1.1.763.5;1.1.1.767.4;1.1.1.817.9;1.1.1.820.8;1.1.1.893.12;1.1.1.896.7;1.1.1.898.11;1.1.1.899.16;1.1.1.899.17;1.1.1.901.2;1.1.1.902.13;1.1.1.902.14;1.1.1.905.18;1.1.1.908.13;1.1.1.911.16	6.93721	6.44	0.9284	0.00320722	0.0256077	up	metabolic process(GO:0008152);cellular process(GO:0009987)	cellular anatomical entity(GO:0110165)	catalytic activity(GO:0003824);binding(GO:0005488)	Lipid transport and metabolism(I)	Fatty acid degradation(ko00071);Valine, leucine and isoleucine degradation(ko00280);Lysine degradation(ko00310);Tryptophan metabolism(ko00380);beta-Alanine metabolism(ko00410);Propanoate metabolism(ko00640);Butanoate metabolism(ko00650);Metabolic pathways(ko01100);Carbon metabolism(ko01200);Fatty acid metabolism(ko01212);Peroxisome(ko04146)	GO:0006635,fatty acid beta-oxidation;GO:0006637,acyl-CoA metabolic process;GO:0006475,internal protein amino acid acetylation	GO:0005782,peroxisomal matrix;GO:0005829,cytosol;GO:0005739,mitochondrion	GO:0004165,dodecenoyl-CoA delta-isomerase activity;GO:0004300,enoyl-CoA hydratase activity;GO:0005102,signaling receptor binding;GO:0003857,3-hydroxyacyl-CoA dehydrogenase activity;GO:0019899,enzyme binding;GO:0016508,long-chain-enoyl-CoA hydratase activity	Fatty acid degradation(ko00071);Valine, leucine and isoleucine degradation(ko00280);Lysine degradation(ko00310);Tryptophan metabolism(ko00380);beta-Alanine metabolism(ko00410);Propanoate metabolism(ko00640);Butanoate metabolism(ko00650);Metabolic pathways(ko01100);Carbon metabolism(ko01200);Fatty acid metabolism(ko01212);PPAR signaling pathway(ko03320);Peroxisome(ko04146)	cyto(score:15)	Enoyl-CoA hydratase/isomerase(IPR001753);3-hydroxyacyl-CoA dehydrogenase, C-terminal(IPR006108);3-hydroxyacyl-CoA dehydrogenase, NAD binding(IPR006176);3-hydroxyacyl-CoA dehydrogenase, conserved site(IPR006180);6-phosphogluconate dehydrogenase-like, C-terminal domain superfamily(IPR008927);Enoyl-CoA hydratase/isomerase, conserved site(IPR018376);ClpP/crotonase-like domain superfamily(IPR029045);N…
54	tr|Q3UEH4|Q3UEH4_MOUSE	78.34	81.77	68.14	Pyruvate kinase OS=Mus musculus OX=10090 GN=Pklr PE=2 SV=1	Pklr	58848.1	6.9	51	--	40	36	AAVIAVTR;ADTFLEHLCLLDIDSEPVAAR;AETSDVANAVLDGADCIMLSGETAK;ASDVVAVR;CCAAAIIVLTK;DALGPEGR;DPTEVTAIGAVEASFK;EAAESFATSPLSYR;EAAESFATSPLSYRPVAIALDTK;EAEAAVYHR;EPPEAVWADDVDR;EPPEAVWADDVDRR;FDEILEVSDGIMVAR;FGVEHNVDIIFASFVR;GSFPVEAVK;GSQVLVTVDPK;GVFPLLYR;GVNLPNAEVDLPGLSEQDLLDLR;IENHEGVK;IGPEGLVTEVEHGGF;IGPEGLVTEVEHGGFLGNR;IGPEGLVTEVEHGGFLGNRK;IYIDDGLISLVVR;KASDVVAVR;KFDEILEVSDGIMVAR;KGVNLPNAEVDLPGLSEQDLLD…	285	259	1.1.1.1002.16;1.1.1.1012.15;1.1.1.1015.17;1.1.1.1018.17;1.1.1.1021.19;1.1.1.1028.8;1.1.1.1034.16;1.1.1.327.12;1.1.1.585.14;1.1.1.588.9;1.1.1.638.30;1.1.1.642.31;1.1.1.645.29;1.1.1.723.11;1.1.1.725.24;1.1.1.726.9;1.1.1.804.8;1.1.1.807.13;1.1.1.810.21;1.1.1.813.20	0.383785	0.16	0.4169	0.000124875	0.0034105	down	metabolic process(GO:0008152);cellular process(GO:0009987);biological process involved in interspecies interaction between organisms(GO:0044419);response to stimulus(GO:0050896)	cellular anatomical entity(GO:0110165)	catalytic activity(GO:0003824);binding(GO:0005488)	Carbohydrate transport and metabolism(G);Signal transduction mechanisms(T)	Glycolysis / Gluconeogenesis(ko00010);Purine metabolism(ko00230);Pyruvate metabolism(ko00620);Metabolic pathways(ko01100);Carbon metabolism(ko01200);Biosynthesis of amino acids(ko01230);Biosynthesis of cofactors(ko01240);Insulin signaling pathway(ko04910);Non-alcoholic fatty liver disease(ko04932)	GO:0009749,response to glucose;GO:0001666,response to hypoxia;GO:0051707,response to other organism;GO:0009408,response to heat;GO:0042866,pyruvate biosynthetic process;GO:0032869,cellular response to insulin stimulus;GO:0006754,ATP biosynthetic process;GO:0051591,response to cAMP;GO:0061621,canonical glycolysis;GO:0071872,cellular response to epinephrine stimulus;GO:0010226,response to lithium i…	GO:0070062,extracellular exosome;GO:0005829,cytosol	GO:0004743,pyruvate kinase activity;GO:0000287,magnesium ion binding;GO:0016301,kinase activity;GO:0030955,potassium ion binding;GO:0005524,ATP binding	Glycolysis / Gluconeogenesis(ko00010);Purine metabolism(ko00230);Pyruvate metabolism(ko00620);Metabolic pathways(ko01100);Carbon metabolism(ko01200);Biosynthesis of amino acids(ko01230);Biosynthesis of cofactors(ko01240);Insulin signaling pathway(ko04910);Type II diabetes mellitus(ko04930);Non-alcoholic fatty liver disease(ko04932);Maturity onset diabetes of the young(ko04950)	cyto(score:17.5);cyto_nucl(score:13)	Pyruvate kinase(IPR001697);Pyruvate kinase-like, insert domain superfamily(IPR011037);Pyruvate kinase, barrel(IPR015793);Pyruvate kinase, C-terminal(IPR015795);Pyruvate kinase, insert domain superfamily(IPR015806);Pyruvate/Phosphoenolpyruvate kinase-like domain superfamily(IPR015813);Pyruvate kinase, active site(IPR018209);Pyruvate kinase, C-terminal domain superfamily(IPR036918);Pyruvate kinase-…
59	sp|Q8VC30|TKFC_MOUSE	76.1	78.62	65.74	Triokinase/FMN cyclase OS=Mus musculus OX=10090 GN=Tkfc PE=1 SV=1	Tkfc	59690.4	6.9	64	--	40	40	AAGDGDCGSTHSR;AAPTEPPEAPEATAAGGVTSK;AEGISVEMVIVEDDSAFTVLK;AEGISVEMVIVEDDSAFTVLKK;AILEVLQTQ;AILEVLQTQGA;AIQGWLK;ASPPVGSILAAIR;ASYISSAQLDQPDPGAVAAAAIFR;AVAQAGTVGTLLIVK;EGPSLTSPAQVL;EGPSLTSPAQVLSR;GASLLPVLTK;GCADDALAGLVASNPDLQLLQGHR;GLCGTVLIHK;IAPVDQIVTLMLDHMTNTSNIFHVPVR;ICTTLIGLEEHLN;ICTTLIGLEEHLNALDR;IGLEEHLNALDR;ISSAQLDQPDPGAVAAAAIFR;KMVNSVEGCADDALAGLVASNPDLQLLQGHR;LIDAETTAK;LNFGLAMEQAK;LSVLLLER;…	340	339	1.1.1.1002.5;1.1.1.1047.11;1.1.1.460.10;1.1.1.477.30;1.1.1.480.27;1.1.1.481.20;1.1.1.483.28;1.1.1.484.18;1.1.1.487.15;1.1.1.715.2;1.1.1.732.28;1.1.1.744.30;1.1.1.745.7;1.1.1.747.25;1.1.1.750.26;1.1.1.751.4;1.1.1.773.10;1.1.1.776.11;1.1.1.779.10;1.1.1.827.16	0.3173	0.14	0.4412	2.35574e-05	0.00133723	down	metabolic process(GO:0008152);cellular process(GO:0009987);biological regulation(GO:0065007)	cellular anatomical entity(GO:0110165)	catalytic activity(GO:0003824);binding(GO:0005488)	Carbohydrate transport and metabolism(G)	Fructose and mannose metabolism(ko00051);Glycerolipid metabolism(ko00561);Metabolic pathways(ko01100);Carbon metabolism(ko01200);RIG-I-like receptor signaling pathway(ko04622)	GO:0039534,negative regulation of MDA-5 signaling pathway;GO:0046835,carbohydrate phosphorylation;GO:0061624,fructose catabolic process to hydroxyacetone phosphate and glyceraldehyde-3-phosphate;GO:0006071,glycerol metabolic process;GO:0061625,glycolytic process through fructose-1-phosphate	GO:0070062,extracellular exosome;GO:0005634,nucleus;GO:0005829,cytosol	GO:0046872,metal ion binding;GO:0034012,FAD-AMP lyase (cyclizing) activity;GO:0050354,triokinase activity;GO:0005524,ATP binding;GO:0004371,glycerone kinase activity;GO:0005515,protein binding	Fructose and mannose metabolism(ko00051);Glycerolipid metabolism(ko00561);Metabolic pathways(ko01100);Carbon metabolism(ko01200);RIG-I-like receptor signaling pathway(ko04622)	cyto_nucl(score:13);nucl(score:14.5)	DhaK domain(IPR004006);DhaL domain(IPR004007);Dihydroxyacetone kinase(IPR012734);DhaL domain superfamily(IPR036117)
61	tr|Q99L75|Q99L75_MOUSE	75.43	78	51.37	Heat shock 70 kDa protein 4 OS=Mus musculus OX=10090 GN=Hspa4 PE=2 SV=1	Hspa4	94079.9	4.9	41	tr|Q3U2G2|Q3U2G2_MOUSE;tr|Q571M2|Q571M2_MOUSE	38	36	AESEEMETSQAGSK;AFSDPFVEAEK;AGGIETIANEYSDR;CTPACVSFGPK;EDIYAVEIVGGATR;EFSITDVVPYPISLR;ELSTTLNADEAVTR;ELTSICSPIISK;EMLGLYTENEGK;FDEVLVNHFCEEFGK;FLEMCDDLLAR;FVSEDDRNTF;FVSEDDRNTFTLK;KPVVDCVVSVPSFYTDAER;LEDTENWLYEDGEDQPK;LKETAESVLK;LNLQNK;LSGEYEK;LSQECEK;NAVEEYVYEMR;NFTTEQVTAMLLSK;NKEDQYEHLDAADVTK;NTVQGFK;QDLPALEEKPR;QSLTVDPVVK;SIGAAAK;SLGQPIK;SNLAYDIVQLPTGLTGIK;SQVISNAK;SVLEQSK;TDQPPQAK;TSTVDLPIESQL…	152	129	1.1.1.313.29;1.1.1.352.28;1.1.1.684.4;1.1.1.687.8;1.1.1.690.5;1.1.1.770.28;1.1.1.773.31;1.1.1.853.16;1.1.1.855.25;1.1.1.856.12;1.1.1.858.20;1.1.1.861.22;1.1.1.864.23;1.1.1.867.17;1.1.1.867.18;1.1.1.870.22;1.1.1.870.23;1.1.1.873.19;1.1.1.876.11;1.1.1.879.17	0.633973	0.33	0.5205	0.00959981	0.0493632	down	cellular process(GO:0009987);developmental process(GO:0032502);response to stimulus(GO:0050896);regulation of binding(GO:0051098);localization(GO:0051179);biological regulation(GO:0065007)	cellular anatomical entity(GO:0110165)	binding(GO:0005488)	Posttranslational modification, protein turnover, chaperones(O)	Tight junction(ko04530);Antigen processing and presentation(ko04612)	GO:0001822,kidney development;GO:0006986,response to unfolded protein;GO:0051131,chaperone-mediated protein complex assembly;GO:0032092,positive regulation of protein binding;GO:0009408,response to heat;GO:0045766,positive regulation of angiogenesis;GO:0045040,protein insertion into mitochondrial outer membrane;GO:0010628,positive regulation of gene expression;GO:0043066,negative regulation of ap…	GO:0005634,nucleus;GO:0070062,extracellular exosome;GO:0005811,lipid droplet;GO:0005829,cytosol	GO:0001085,RNA polymerase II transcription factor binding;GO:0033613,activating transcription factor binding;GO:0044877,protein-containing complex binding;GO:0005524,ATP binding	Tight junction(ko04530);Antigen processing and presentation(ko04612)	cyto(score:15.5);cyto_nucl(score:14);nucl(score:11.5)	Heat shock protein 70 family(IPR013126);Heat shock protein 70, conserved site(IPR018181);Heat shock protein 70kD, peptide-binding domain superfamily(IPR029047);Heat shock protein 70kD, C-terminal domain superfamily(IPR029048);HSPA4, nucleotide-binding domain(IPR042052);ATPase, nucleotide binding domain(IPR043129)
62	tr|A2AVJ7|A2AVJ7_MOUSE	75.26	79.84	24.8	Ribosome-binding protein 1 OS=Mus musculus OX=10090 GN=Rrbp1 PE=1 SV=1	Rrbp1	158395	9.9	41	--	38	37	AAAGEAK;AATFEK;AENSQLTER;AMEALALAER;DALNQATSQVESK;EAEETQNSLQAECDQYR;EEITQLK;ELESQVSCLEK;EQEIAAVQAR;ESEEALQK;EVQQLQGK;GDPVAILK;HLEDIVEK;IQEELEK;LALAER;LEEVTR;LIEILSEK;LKELESQVSCLEK;LKGELESSDQVR;LLATEQEDAAVAK;LQSSEVEVK;LTAEFEEAQR;LTSDLGR;QLHLAEAQTK;QLLLESQSQLDEAK;QSDELALVR;QVLQLQASHK;SIEALLEAGQAQDTQASHAEANQQQTR;SLTQAK;TEATLEAEQTR;TGVIQDTWHK;TILAETEGMLK;TLQEQLENGPNTQLAR;TLVSTVGSMVFSEGEAQR;TTQEQLTK;V…	99	92	1.1.1.355.30;1.1.1.472.2;1.1.1.475.4;1.1.1.509.6;1.1.1.538.18;1.1.1.922.29;10.1.1.587.21;12.1.1.1001.11;12.1.1.411.25;12.1.1.472.28;12.1.1.493.27;12.1.1.496.21;12.1.1.587.31;12.1.1.992.7;12.1.1.995.10;12.1.1.998.12;13.1.1.1002.7;13.1.1.407.28;13.1.1.495.16;13.1.1.498.11	2.96164	0.84	0.2836	5.58556e-06	0.000468882	up	metabolic process(GO:0008152);cellular process(GO:0009987);localization(GO:0051179);biological regulation(GO:0065007)	cellular anatomical entity(GO:0110165)	binding(GO:0005488);molecular transducer activity(GO:0060089)	Carbohydrate transport and metabolism(G);Coenzyme transport and metabolism(H);Translation, ribosomal structure and biogenesis(J);Transcription(K);General function prediction only(R);Function unknown(S)	Protein processing in endoplasmic reticulum(ko04141)	GO:0006412,translation;GO:0007165,signal transduction;GO:0015031,protein transport	GO:0030176,integral component of endoplasmic reticulum membrane;GO:0005840,ribosome	GO:0005515,protein binding;GO:0038023,signaling receptor activity	Protein processing in endoplasmic reticulum(ko04141)	E.R.(score:26)	Ribosome receptor lysine/proline rich(IPR007794);Ribosome-binding protein 1(IPR040248)
65	tr|Q58E64|Q58E64_MOUSE	74.6	76.88	66.88	Elongation factor 1-alpha OS=Mus musculus OX=10090 GN=Eef1a1 PE=1 SV=1	Eef1a1	50113.5	9.5	69	tr|Q3UA81|Q3UA81_MOUSE;sp|P10126|EF1A1_MOUSE	47	47	APVNVTTEVK;DGSASGTTLLEALDCILPPTR;DGSASGTTLLEALDCILPPTRPTDK;DGSASGTTLLEALDCILPPTRPTDKP;DGSASGTTLLEALDCILPPTRPTDKPL;DGSASGTTLLEALDCILPPTRPTDKPLR;DGSASGTTLLEALDCILPPTRPTDKPLRL;DSTEPPYSQK;EAAEMGK;EHALLAY;EHALLAYTLGVK;EVSTYIK;FAPVNVTTEVK;GGIGTVPVGR;GNVAGDSK;GSFKYAWVLDK;IGGIGTVPVGR;IGYNPDTVAFVPI;IGYNPDTVAFVPISGW;IGYNPDTVAFVPISGWN;IGYNPDTVAFVPISGWNGDNMLEPSANMPWFK;KDGSASGTTLLEALDCILPPTR;KDGSASGTTLLEALDCI…	319	316	1.1.1.1010.19;1.1.1.1012.11;1.1.1.1013.18;1.1.1.1051.10;1.1.1.1066.25;1.1.1.348.13;1.1.1.351.11;1.1.1.381.14;1.1.1.507.9;1.1.1.581.10;1.1.1.585.15;1.1.1.709.31;1.1.1.720.8;1.1.1.725.4;1.1.1.853.29;1.1.1.856.30;1.1.1.861.15;1.1.1.863.16;1.1.1.864.22;1.1.1.866.17	1.6758	0.45	0.2685	0.000453105	0.00728745	up	metabolic process(GO:0008152);cellular process(GO:0009987);developmental process(GO:0032502);regulation of catalytic activity(GO:0050790);response to stimulus(GO:0050896);biological regulation(GO:0065007)	protein-containing complex(GO:0032991);cellular anatomical entity(GO:0110165)	catalytic activity(GO:0003824);binding(GO:0005488);translation regulator activity(GO:0045182)	Translation, ribosomal structure and biogenesis(J)	RNA transport(ko03013)	GO:0007568,aging;GO:0071364,cellular response to epidermal growth factor stimulus;GO:0043065,positive regulation of apoptotic process;GO:0006414,translational elongation;GO:0090218,positive regulation of lipid kinase activity;GO:0035690,cellular response to drug;GO:0010976,positive regulation of neuron projection development;GO:0006355,regulation of transcription, DNA-templated;GO:1904714,regulat…	GO:0005853,eukaryotic translation elongation factor 1 complex;GO:0070062,extracellular exosome;GO:0032587,ruffle membrane;GO:0005615,extracellular space;GO:0005730,nucleolus;GO:0098574,cytoplasmic side of lysosomal membrane;GO:0030864,cortical actin cytoskeleton;GO:0005829,cytosol;GO:0043209,myelin sheath;GO:0043025,neuronal cell body	GO:0008144,drug binding;GO:0019901,protein kinase binding;GO:0005525,GTP binding;GO:0003924,GTPase activity;GO:0000049,tRNA binding;GO:0003746,translation elongation factor activity;GO:0003729,mRNA binding	RNA transport(ko03013);Legionellosis(ko05134);Leishmaniasis(ko05140)	cyto(score:26)	Translational (tr)-type GTP-binding domain(IPR000795);Translation elongation factor EFTu/EF1A, C-terminal(IPR004160);Translation elongation factor EFTu-like, domain 2(IPR004161);Translation elongation factor EF1A, eukaryotic/archaeal(IPR004539);Translation protein, beta-barrel domain superfamily(IPR009000);Translation elongation factor EF1A/initiation factor IF2gamma, C-terminal(IPR009001);P-loop…
74	tr|Q3V1M8|Q3V1M8_MOUSE	71.1	76.15	26.97	Uncharacterized protein OS=Mus musculus OX=10090 GN=Hdlbp PE=2 SV=1	Hdlbp	141741	6.9	40	--	36	35	ANSFTVSSVSAPSWLHR;ASVITQVFHVPLEER;CDIIIISGR;DAFPPLPEK;DKFPEVIINFPDPAQK;DLANIAEVEVSIPAK;DLIIEQR;DYNVQIK;ELLELASR;ELQAEQEDR;FIIGK;FLIGK;GAVITQIR;GNSLQEILER;GPSSDVEK;HLIGK;IEGDPQGVQQAK;IIFPAAEDKDQDLITIIGK;IVGELEQMVSEDVPLDHR;LGQALTEVYAK;LQDLELK;LQTQASATVPIPK;LSVTVDPK;QLLHLAEEK;RCDIIIISGR;SDIVQLR;SFTVDIR;SGLVPQQIK;SLQEILER;SSVAVLTQESFAEHR;TEIVFTGEKEQLAQAVAR;TGAHLELSLAK;TIIGQK;VATLNSEEENDPPTYK;VKELQAEQ…	97	94	1.1.1.414.29;1.1.1.435.13;1.1.1.708.20;1.1.1.860.5;1.1.1.863.9;1.1.1.866.11;1.1.1.869.6;10.1.1.490.29;10.1.1.493.29;10.1.1.654.6;10.1.1.890.24;10.1.1.893.23;11.1.1.418.22;11.1.1.421.13;11.1.1.819.23;11.1.1.822.20;11.1.1.871.23;11.1.1.958.7;11.1.1.961.10;11.1.1.961.27	2.30515	1.01	0.4382	0.00159024	0.0164638	up	metabolic process(GO:0008152);cellular process(GO:0009987);biological adhesion(GO:0022610);localization(GO:0051179)	protein-containing complex(GO:0032991);cellular anatomical entity(GO:0110165)	binding(GO:0005488)	--	--	GO:0006869,lipid transport;GO:0098609,cell-cell adhesion;GO:0008203,cholesterol metabolic process	GO:0034364,high-density lipoprotein particle;GO:0005886,plasma membrane;GO:0005737,cytoplasm;GO:0005912,adherens junction;GO:0005634,nucleus	GO:0003723,RNA binding;GO:0008289,lipid binding;GO:0098641,cadherin binding involved in cell-cell adhesion	--	cyto(score:23);cyto_nucl(score:15.5)	K Homology domain(IPR004087);K Homology domain, type 1(IPR004088);K Homology domain, type 1 superfamily(IPR036612)
75	sp|Q05421|CP2E1_MOUSE	70.87	72.27	58.22	Cytochrome P450 2E1 OS=Mus musculus OX=10090 GN=Cyp2e1 PE=1 SV=1	Cyp2e1	56804.6	8.6	53	--	35	35	AFSAGK;DIDLSPVTIGF;DIDLSPVTIGFGSIPR;DVTDCLLIEMEK;DVTDCLLIEMEKEK;EAHFLVEELK;EAHFLVEELKK;EVLLNHK;FDYDDKK;FGNIFQLDLK;FGPVFTLH;FGPVFTLHLGQR;FINLVPSNLPH;FINLVPSNLPHEATR;FSLSILR;GDIPVFQEYK;GIIFNNGPTWK;GQPFDPTFLIGCAPC;GTVVIPTLDSLLFDNYEFPDPETFKPEHFLNENGK;GYVIPK;HSQEPMYTMENISVTLADLFFAGTETTSTTLR;IVVLHGYK;LCVIPR;NVIADILFNK;NVIADILFNKR;NVSEIR;RFGPVFTLHLGQR;RFSLSILR;RIVVLHGYK;RVCVGEGLAR;SLDINCPR;SLVDPK;VCVGEG…	230	230	1.1.1.345.7;1.1.1.489.22;1.1.1.641.2;1.1.1.644.2;1.1.1.707.30;1.1.1.731.15;1.1.1.747.5;1.1.1.749.11;1.1.1.750.8;1.1.1.752.11;1.1.1.753.9;1.1.1.757.4;1.1.1.758.3;1.1.1.776.4;1.1.1.779.3;1.1.1.891.27;1.1.1.894.30;1.1.1.897.22;1.1.1.962.15;1.1.1.965.19	0.599565	0.37	0.6171	0.00943171	0.0489333	down	metabolic process(GO:0008152);cellular process(GO:0009987);response to stimulus(GO:0050896)	cellular anatomical entity(GO:0110165)	catalytic activity(GO:0003824);binding(GO:0005488)	Inorganic ion transport and metabolism(P);Secondary metabolites biosynthesis, transport and catabolism(Q);Defense mechanisms(V)	Steroid hormone biosynthesis(ko00140);Arachidonic acid metabolism(ko00590);Linoleic acid metabolism(ko00591);Metabolism of xenobiotics by cytochrome P450(ko00980);Drug metabolism - cytochrome P450(ko00982);Drug metabolism - other enzymes(ko00983);Metabolic pathways(ko01100);Non-alcoholic fatty liver disease(ko04932);Chemical carcinogenesis(ko05204)	GO:0017144,drug metabolic process;GO:0010193,response to ozone;GO:0045471,response to ethanol;GO:0046483,heterocycle metabolic process;GO:0055114,oxidation-reduction process;GO:0010243,response to organonitrogen compound;GO:0008202,steroid metabolic process;GO:0042493,response to drug;GO:0018910,benzene metabolic process;GO:0018885,carbon tetrachloride metabolic process;GO:0006641,triglyceride me…	GO:0005739,mitochondrion;GO:0031227,intrinsic component of endoplasmic reticulum membrane;GO:0000139,Golgi membrane;GO:0016021,integral component of membrane	GO:0018654,2-hydroxy-phenylacetate hydroxylase activity;GO:0008395,steroid hydroxylase activity;GO:0043719,2-octaprenyl-3-methyl-6-methoxy-1,4-benzoquinol hydroxylase activity;GO:0019113,limonene monooxygenase activity;GO:0018657,toluene 3-monooxygenase activity;GO:0034819,3-HSA hydroxylase activity;GO:0018649,tetrahydrofuran hydroxylase activity;GO:0018638,toluene 4-monooxygenase activity;GO:001…	Steroid hormone biosynthesis(ko00140);Arachidonic acid metabolism(ko00590);Linoleic acid metabolism(ko00591);Metabolism of xenobiotics by cytochrome P450(ko00980);Drug metabolism - cytochrome P450(ko00982);Drug metabolism - other enzymes(ko00983);Metabolic pathways(ko01100);Non-alcoholic fatty liver disease(ko04932);Chemical carcinogenesis(ko05204)	E.R.(score:23)	Cytochrome P450(IPR001128);Cytochrome P450, E-class, group I(IPR002401);Cytochrome P450, E-class, group I, CYP2E-like(IPR008070);Cytochrome P450, conserved site(IPR017972);Cytochrome P450 superfamily(IPR036396)
76	tr|Q8C140|Q8C140_MOUSE	70.82	73.16	57.93	Uncharacterized protein OS=Mus musculus OX=10090 GN=Slc25a13 PE=2 SV=1	Slc25a13	74338.1	8.9	46	sp|Q9QXX4|CMC2_MOUSE	37	33	ADPAELK;AGKGEVTFEDVK;AGQTTYNGVTDCFR;ASFANEDGQVSPGSLLLAGAIAGMPAASLVTPADVIK;ASGDAARPF;ASGDAARPFLLQLAESAYR;DIPFSAIYFPC;DIPFSAIYFPCYAHVK;DLGFFGIYK;DVEVTK;DVEVTKEEFALAAQK;FGLGSIAGAVGATAVYPIDLVK;FGQVTPMEVDILFQLADLYEPR;GEVTFEDVK;GLLPQLLGVAPEK;IAPLEEGMLPF;IAPLEEGMLPFNLAEAQR;ITLPAPNPDHVGGYK;IYSTLAGNR;LAVATFAGIENK;LLQLAESAYR;NGEFFMSPHDFVTR;PFLLQLAESAYR;QAFVQR;RADPAELK;SSPQFGVTLLTYELLQR;STGSFVGELMYK;TVELLSG…	202	156	1.1.1.1000.7;1.1.1.1003.6;1.1.1.1081.15;1.1.1.1086.20;1.1.1.355.4;1.1.1.835.21;1.1.1.838.22;1.1.1.840.24;1.1.1.873.24;1.1.1.889.5;1.1.1.892.11;1.1.1.895.10;1.1.1.898.9;1.1.1.901.10;1.1.1.975.27;1.1.1.978.29;1.1.1.981.30;1.1.1.984.29;10.1.1.720.22;10.1.1.900.28	0.435508	0.07	0.1607	4.34794e-07	0.00011443	down	metabolic process(GO:0008152);cellular process(GO:0009987);response to stimulus(GO:0050896);localization(GO:0051179)	cellular anatomical entity(GO:0110165)	structural molecule activity(GO:0005198);transporter activity(GO:0005215);binding(GO:0005488)	--	--	GO:0006754,ATP biosynthetic process;GO:0070778,L-aspartate transmembrane transport;GO:0006094,gluconeogenesis;GO:0043490,malate-aspartate shuttle;GO:0051592,response to calcium ion;GO:0006412,translation;GO:0015813,L-glutamate transmembrane transport	GO:0005887,integral component of plasma membrane;GO:0005743,mitochondrial inner membrane	GO:0005509,calcium ion binding;GO:0015183,L-aspartate transmembrane transporter activity;GO:0005313,L-glutamate transmembrane transporter activity;GO:0003735,structural constituent of ribosome	--	cyto(score:18.5);cyto_nucl(score:11.5)	EF-hand domain(IPR002048);Mitochondrial carrier protein(IPR002067);EF-hand domain pair(IPR011992);Mitochondrial substrate/solute carrier(IPR018108);Mitochondrial carrier domain superfamily(IPR023395);Calcium-binding mitochondrial carrier protein Aralar2(IPR029658)
83	sp|P37040|NCPR_MOUSE	69.2	70.74	52.95	NADPH--cytochrome P450 reductase OS=Mus musculus OX=10090 GN=Por PE=1 SV=2	Por	77043.4	5.2	44	--	34	34	ALVPMFVR;DGALTQLNVAFSR;DKEHLWK;DVQNTFYDIVAEFGPMEHTQAVDYVK;EEIPEFSK;ELYLSWVVEAR;EQFWPAVCEFFGVEATGEESSIR;ESSFVEK;EVGETLLYYGCR;FAVFGLGNK;FHKDGALTQLNVAFSR;GVATSWLR;HPFPCPTTYR;IFELGLGDDDGNLEEDFITWR;IQTTAPPVK;KHPFPCPTTYR;KLNQGTER;LEQLGAQR;LIHEGGAHIYVCGDAR;LPFKPTTPVIMVGPGTGVAPFMGFIQER;NIIVFYGSQTGTAEEFANR;NPFLAAVTTNR;NPFLAAVTTNRK;QYELVVHEDMDTAK;RSDEDYLYR;RSDEDYLYREELAR;SDEDYLYR;SDEDYLYREELAR;SYENQKPPFDAK…	228	228	1.1.1.410.2;1.1.1.413.3;1.1.1.415.23;1.1.1.436.20;1.1.1.439.24;1.1.1.442.24;1.1.1.443.2;1.1.1.443.25;1.1.1.464.31;1.1.1.489.3;1.1.1.569.24;1.1.1.569.25;1.1.1.635.21;1.1.1.712.27;1.1.1.715.28;1.1.1.718.26;1.1.1.721.25;1.1.1.724.21;1.1.1.761.18;1.1.1.772.15	0.361131	0.23	0.6369	0.000276171	0.00543887	down	metabolic process(GO:0008152);cellular process(GO:0009987);regulation of catalytic activity(GO:0050790);response to stimulus(GO:0050896);biological regulation(GO:0065007)	cellular anatomical entity(GO:0110165)	catalytic activity(GO:0003824);binding(GO:0005488)	Nucleotide transport and metabolism(F);Inorganic ion transport and metabolism(P);Secondary metabolites biosynthesis, transport and catabolism(Q);Defense mechanisms(V)	--	GO:0007584,response to nutrient;GO:0090031,positive regulation of steroid hormone biosynthetic process;GO:0019395,fatty acid oxidation;GO:0045542,positive regulation of cholesterol biosynthetic process;GO:0070988,demethylation;GO:0042493,response to drug;GO:0009812,flavonoid metabolic process;GO:0046210,nitric oxide catabolic process;GO:0006805,xenobiotic metabolic process;GO:0032770,positive reg…	GO:0005739,mitochondrion;GO:0016021,integral component of membrane;GO:0005789,endoplasmic reticulum membrane	GO:0047726,iron-cytochrome-c reductase activity;GO:0004128,cytochrome-b5 reductase activity, acting on NAD(P)H;GO:0050660,flavin adenine dinucleotide binding;GO:0008941,nitric oxide dioxygenase activity;GO:0009055,electron transfer activity;GO:0010181,FMN binding;GO:0030586,[methionine synthase] reductase activity;GO:0019899,enzyme binding;GO:0016787,hydrolase activity;GO:0050661,NADP binding;GO:…	--	cyto(score:13.5)	Flavodoxin-like(IPR001094);Oxidoreductase FAD/NAD(P)-binding(IPR001433);Flavoprotein pyridine nucleotide cytochrome reductase(IPR001709);Sulfite reductase [NADPH] flavoprotein alpha-component-like, FAD-binding(IPR003097);Flavodoxin/nitric oxide synthase(IPR008254);FAD-binding domain, ferredoxin reductase-type(IPR017927);Riboflavin synthase-like beta-barrel(IPR017938);NADPH-cytochrome p450 reducta…
88	sp|Q64521|GPDM_MOUSE	67.7	68.69	51.86	Glycerol-3-phosphate dehydrogenase, mitochondrial OS=Mus musculus OX=10090 GN=Gpd2 PE=1 SV=2	Gpd2	80953.1	6.6	37	--	32	32	AGYLTEPVNR;AIMNLDVEQYR;CVINASGPFTDSVR;DVLTGQEFDVR;DWSPTLYIR;ELNWSELR;FDEDEKGFITIVDVQR;FHNLNAGPSR;GDVLAAWSGIR;GFITIVDVQR;IVELMGR;KQEELETATR;LAFLNVQAAEEALPR;LAILMK;LVGAIVYYDGQHNDAR;LVQDYGLESEVAQHLAK;LVSEFPYIEAEVK;NGQVELHEFLQLMSAVQK;NHVVDISDSGLITIAGGK;NTPEFDILVIGGGATGCGCALDAVTR;NYLSSDVEVR;RGDVLAAWSGIRPLVTDPK;RVPIPVDR;SADTQSISR;SRTEQLTDSTEISLLPSDIDR;SSYVLSK;TAEENLDR;TEQLTDSTEISLLPSDIDR;TVGLFLQGGK;VIF…	112	112	1.1.1.699.29;1.1.1.750.7;1.1.1.937.19;1.1.1.940.26;1.1.1.943.21;1.1.1.946.14;1.1.1.949.14;10.1.1.1040.28;10.1.1.1042.4;10.1.1.1043.29;10.1.1.1151.10;10.1.1.1152.7;10.1.1.1155.6;10.1.1.1156.6;10.1.1.478.5;10.1.1.481.12;10.1.1.523.9;10.1.1.767.30;10.1.1.843.17;10.1.1.846.24	0.520495	0.28	0.5379	0.00196037	0.0184863	down	metabolic process(GO:0008152);cellular process(GO:0009987);multicellular organismal process(GO:0032501);developmental process(GO:0032502);growth(GO:0040007)	protein-containing complex(GO:0032991);cellular anatomical entity(GO:0110165)	catalytic activity(GO:0003824);binding(GO:0005488)	Energy production and conversion(C)	Glycerophospholipid metabolism(ko00564)	GO:0035264,multicellular organism growth;GO:0043010,camera-type eye development;GO:0006734,NADH metabolic process;GO:0006094,gluconeogenesis;GO:0019563,glycerol catabolic process;GO:0055114,oxidation-reduction process;GO:0044255,cellular lipid metabolic process;GO:0006072,glycerol-3-phosphate metabolic process	GO:0005743,mitochondrial inner membrane;GO:0016021,integral component of membrane;GO:0009331,glycerol-3-phosphate dehydrogenase complex	GO:0005509,calcium ion binding;GO:0052591,sn-glycerol-3-phosphate:ubiquinone-8 oxidoreductase activity;GO:0004367,glycerol-3-phosphate dehydrogenase [NAD+] activity	Glycerophospholipid metabolism(ko00564)	mito(score:19)	FAD-dependent glycerol-3-phosphate dehydrogenase(IPR000447);EF-hand domain(IPR002048);FAD dependent oxidoreductase(IPR006076);EF-hand domain pair(IPR011992);EF-Hand 1, calcium-binding site(IPR018247);Alpha-glycerophosphate oxidase, C-terminal(IPR031656);FAD/NAD(P)-binding domain superfamily(IPR036188);Alpha-glycerophosphate oxidase, C-terminal domain superfamily(IPR038299)
97	sp|Q60597|ODO1_MOUSE	65.34	68.39	37.63	2-oxoglutarate dehydrogenase, mitochondrial OS=Mus musculus OX=10090 GN=Ogdh PE=1 SV=3	Ogdh	116448	6.8	37	--	34	34	AEQFYCGDTEGK;DPAAAPATGNK;DVVVDLVCYR;ELEQIFCQFDSK;ELVTNR;FEEFLQR;FGLEGCEVLIPALK;FLDTAFDLDAFK;FLDTAFDLDAFKK;GHHVAQLDPLGILDADLDSSVPADIISSTDK;HHVLHDQNVDKR;HWLDSPWPGFFTLDGQPR;ICEEAFTR;IEQLSPFPFDLLLK;KELEQIFCQFDSK;KPLIVFTPK;LLFCTGK;LNVLANVIR;LSGQDVER;LVEDHLAVQSLIR;NMEEEVAITR;NQGYYDYVKPR;NTNAGAPPGTAYQSPLSLSR;QILLPFR;RFGLEGCEVLIPALK;SWDIFFR;TKAEQFYCGDTEGK;TSFDEMLPGTHFQR;TVDWALAEYMAFGSLLK;VASSVPVENFTIHGGL…	169	169	1.1.1.1014.15;1.1.1.1017.15;1.1.1.1020.15;1.1.1.1023.16;1.1.1.1023.4;1.1.1.1026.9;1.1.1.355.18;1.1.1.434.31;1.1.1.437.19;1.1.1.500.27;1.1.1.646.18;10.1.1.1092.7;10.1.1.1096.3;10.1.1.1099.5;10.1.1.1102.8;10.1.1.1105.6;10.1.1.1107.8;10.1.1.1108.8;10.1.1.1111.5;10.1.1.1111.6	0.567372	0.31	0.5464	0.00497726	0.0339839	down	metabolic process(GO:0008152);cellular process(GO:0009987);developmental process(GO:0032502);locomotion(GO:0040011)	protein-containing complex(GO:0032991);cellular anatomical entity(GO:0110165)	catalytic activity(GO:0003824);binding(GO:0005488)	Energy production and conversion(C)	Citrate cycle (TCA cycle)(ko00020);Metabolic pathways(ko01100);Carbon metabolism(ko01200)	GO:0021794,thalamus development;GO:0006104,succinyl-CoA metabolic process;GO:0006099,tricarboxylic acid cycle;GO:0006734,NADH metabolic process;GO:0006554,lysine catabolic process;GO:0021766,hippocampus development;GO:0061034,olfactory bulb mitral cell layer development;GO:0021756,striatum development;GO:0006103,2-oxoglutarate metabolic process;GO:0021695,cerebellar cortex development;GO:0006096,…	GO:0045252,oxoglutarate dehydrogenase complex;GO:0005759,mitochondrial matrix;GO:0005829,cytosol;GO:0031966,mitochondrial membrane	GO:0051087,chaperone binding;GO:0030976,thiamine pyrophosphate binding;GO:0034602,oxoglutarate dehydrogenase (NAD+) activity;GO:0046872,metal ion binding;GO:0004591,oxoglutarate dehydrogenase (succinyl-transferring) activity;GO:0031072,heat shock protein binding	Citrate cycle (TCA cycle)(ko00020);Metabolic pathways(ko01100);Carbon metabolism(ko01200)	mito(score:27)	Dehydrogenase, E1 component(IPR001017);Transketolase-like, pyrimidine-binding domain(IPR005475);2-oxoglutarate dehydrogenase E1 component(IPR011603);Thiamin diphosphate-binding fold(IPR029061);Multifunctional 2-oxoglutarate metabolism enzyme, C-terminal(IPR031717);2-oxoglutarate dehydrogenase E1 component, N-terminal domain(IPR032106);Multifunctional 2-oxoglutarate metabolism enzyme, C-terminal d…
117	sp|Q8K2B3|SDHA_MOUSE	58.73	59.38	60.69	Succinate dehydrogenase [ubiquinone] flavoprotein subunit, mitochondrial OS=Mus musculus OX=10090 GN=Sdha PE=1 SV=1	Sdha	72584.9	7.4	42	--	30	30	AAFGLSEAGFNTACLTK;ACALSIAESCRPGDK;AFGGQSLK;AGLPCQDLEFVQFHPTGIYGAGCLITEGCR;DHVYLQLHHLPPEQLATR;EPIPVLPTVH;FADGSIR;GEGGILINSQGER;GMVWNTDLVETLELQNLMLCALQTIYGAEAR;GSDWLGDQDAIHYMTEQAPASVVELENYGMPF;GSDWLGDQDAIHYMTEQAPASVVELENYGMPFSR;GVIALCIEDGSIHR;HTLSYVDIK;HVNGQDQIVPGLYACGEAACASVHGANR;ISQLYGDLK;KHTLSYVDIK;LGANSLLDLVVFGR;LPGISETAMIFAGVDVTK;NTVIATGGYGR;SLLDLVVFGR;SMTLEIR;TGHSLLHTLYGR;TLNEADCATVPPAIR;VDEY…	181	181	1.1.1.1018.13;1.1.1.488.24;1.1.1.491.19;1.1.1.508.2;1.1.1.510.25;1.1.1.511.2;1.1.1.843.17;1.1.1.848.20;10.1.1.1034.27;10.1.1.1037.29;10.1.1.1040.29;10.1.1.1043.30;10.1.1.1046.31;10.1.1.1049.31;10.1.1.674.21;10.1.1.732.16;10.1.1.738.5;10.1.1.801.7;10.1.1.804.5;10.1.1.889.17	0.429523	0.3	0.6985	0.00115212	0.0136778	down	metabolic process(GO:0008152);cellular process(GO:0009987);developmental process(GO:0032502);localization(GO:0051179)	protein-containing complex(GO:0032991);cellular anatomical entity(GO:0110165)	catalytic activity(GO:0003824);binding(GO:0005488)	Energy production and conversion(C)	Citrate cycle (TCA cycle)(ko00020);Oxidative phosphorylation(ko00190);Metabolic pathways(ko01100);Carbon metabolism(ko01200);Thermogenesis(ko04714);Non-alcoholic fatty liver disease(ko04932);Alzheimer disease(ko05010);Parkinson disease(ko05012);Amyotrophic lateral sclerosis(ko05014);Huntington disease(ko05016);Prion disease(ko05020);Pathways of neurodegeneration - multiple diseases(ko05022)	GO:0006810,transport;GO:0007399,nervous system development;GO:0006099,tricarboxylic acid cycle;GO:0009061,anaerobic respiration;GO:0006121,mitochondrial electron transport, succinate to ubiquinone;GO:0006105,succinate metabolic process	GO:0043209,myelin sheath;GO:0005749,mitochondrial respiratory chain complex II, succinate dehydrogenase complex (ubiquinone)	GO:0008177,succinate dehydrogenase (ubiquinone) activity;GO:0005515,protein binding;GO:0009055,electron transfer activity;GO:0050660,flavin adenine dinucleotide binding	Citrate cycle (TCA cycle)(ko00020);Oxidative phosphorylation(ko00190);Metabolic pathways(ko01100);Carbon metabolism(ko01200);Thermogenesis(ko04714);Non-alcoholic fatty liver disease(ko04932);Alzheimer disease(ko05010);Parkinson disease(ko05012);Amyotrophic lateral sclerosis(ko05014);Huntington disease(ko05016);Prion disease(ko05020);Pathways of neurodegeneration - multiple diseases(ko05022)	mito(score:18)	Fumarate reductase/succinate dehydrogenase, FAD-binding site(IPR003952);FAD-dependent oxidoreductase 2, FAD binding domain(IPR003953);Succinate dehydrogenase, flavoprotein subunit(IPR011281);Succinate dehydrogenase/fumarate reductase, flavoprotein subunit(IPR014006);Fumarate reductase/succinate dehydrogenase flavoprotein-like, C-terminal(IPR015939);Succinate dehydrogenase/fumarate reductase flavo…
130	sp|Q99LC5|ETFA_MOUSE	55.09	56.25	76.28	Electron transfer flavoprotein subunit alpha, mitochondrial OS=Mus musculus OX=10090 GN=Etfa PE=1 SV=2	Etfa	35009.1	8.6	50	--	29	28	AAVDAGFVPNDMQVGQTGK;APSSSSVGISEWLDQK;DPEAPIFQVADYGIVADLFK;GLLPEELTPL;GLLPEELTPLIL;GLLPEELTPLILETQK;GTSFEAAATSGGSASSEK;LGGEVSCLVAGTK;LGGEVSCLVAGTKCDKVVQ;LLYDLADQLHAA;LLYDLADQLHAAVGASR;LNVAPVSDIIEIK;LYDLADQLHAAVGASR;QFSYTHICAGASAFGK;QSTLVIAEHANDSLAPITLN;QSTLVIAEHANDSLAPITLNTITAAGR;SDRPELTGAK;SPDTFVR;SSSSVGISEWLDQK;TITAAGR;TIVAINK;TIVAINKDPEAPIFQVADYGIVADLFK;TIYAGNALCTVK;VLVAQHDAYK;VVPEMTEILK;VVQDLC…	238	234	1.1.1.1077.19;1.1.1.338.13;1.1.1.341.12;10.1.1.1001.23;10.1.1.1040.25;10.1.1.1074.5;10.1.1.583.18;10.1.1.600.23;10.1.1.641.27;10.1.1.717.14;10.1.1.736.30;10.1.1.737.15;10.1.1.739.31;10.1.1.742.31;10.1.1.820.26;10.1.1.860.28;10.1.1.875.28;10.1.1.878.27;10.1.1.881.29;10.1.1.883.4	0.499627	0.53	1.0608	0.00777037	0.0434417	down	metabolic process(GO:0008152);cellular process(GO:0009987);localization(GO:0051179);biological regulation(GO:0065007)	protein-containing complex(GO:0032991);cellular anatomical entity(GO:0110165)	catalytic activity(GO:0003824);binding(GO:0005488)	Energy production and conversion(C)	--	GO:0033539,fatty acid beta-oxidation using acyl-CoA dehydrogenase;GO:0022904,respiratory electron transport chain;GO:0055088,lipid homeostasis;GO:0006810,transport	GO:0017133,mitochondrial electron transfer flavoprotein complex;GO:0070062,extracellular exosome	GO:0052890,oxidoreductase activity, acting on the CH-CH group of donors, with a flavin as acceptor;GO:0050660,flavin adenine dinucleotide binding;GO:0000062,fatty-acyl-CoA binding;GO:0005515,protein binding;GO:0009055,electron transfer activity;GO:0003995,acyl-CoA dehydrogenase activity	--	mito(score:25.5);mito_pero(score:13.5)	Electron transfer flavoprotein alpha subunit/FixB(IPR001308);Rossmann-like alpha/beta/alpha sandwich fold(IPR014729);Electron transfer flavoprotein, alpha/beta-subunit, N-terminal(IPR014730);Electron transfer flavoprotein, alpha subunit, C-terminal(IPR014731);Electron transfer flavoprotein subunit alpha, conserved site(IPR018206);DHS-like NAD/FAD-binding domain superfamily(IPR029035);Electron tra…
137	sp|Q76MZ3|2AAA_MOUSE	54.04	56.42	50.08	Serine/threonine-protein phosphatase 2A 65 kDa regulatory subunit A alpha isoform OS=Mus musculus OX=10090 GN=Ppp2r1a PE=1 SV=3	Ppp2r1a	65321.8	4.7	30	--	28	27	AAADGDDSLYPIAVLIDELR;AISHEHSPSDLEAHFVPLVK;ATVEETVVR;AVGPEITK;CINVLSEVCGQDITTK;DCEAEVR;DECPEVR;DNTIEHLLPLF;DNTIEHLLPLFL;EAATSNLK;EFCENLSADCR;ELVSDANQHVK;EWAHATIIPK;IGPILDNSTLQSEVKPILEK;KLSTIALALGVER;LAGGDWFTSR;LNIISNLDCVNEVIGIR;LSTIALALGVER;LTQDQDVDVK;NEDVQLR;QLSQSLLPAIVELAEDAK;SEIIPMFSNLASDEQDSVR;TSACGLFSVCYPR;VKEFCENLSADCR;VLELDNVK;YFAQEALTVL;YFAQEALTVLSLA	76	75	1.1.1.1084.12;1.1.1.365.27;1.1.1.467.30;1.1.1.468.6;1.1.1.500.24;1.1.1.503.18;1.1.1.506.18;10.1.1.1007.30;10.1.1.1008.8;10.1.1.1010.28;10.1.1.1011.9;10.1.1.1248.5;10.1.1.709.14;11.1.1.1177.7;11.1.1.767.27;11.1.1.936.24;11.1.1.938.11;11.1.1.940.27;12.1.1.1081.3;12.1.1.1171.12	0.664232	0.15	0.2258	0.000615622	0.00918673	down	metabolic process(GO:0008152);cellular process(GO:0009987);reproductive process(GO:0022414);regulation of catalytic activity(GO:0050790);response to stimulus(GO:0050896);biological regulation(GO:0065007)	protein-containing complex(GO:0032991);cellular anatomical entity(GO:0110165)	catalytic activity(GO:0003824);binding(GO:0005488);molecular function regulator(GO:0098772)	General function prediction only(R)	Sphingolipid signaling pathway(ko04071);Oocyte meiosis(ko04114);PI3K-Akt signaling pathway(ko04151);AMPK signaling pathway(ko04152);Adrenergic signaling in cardiomyocytes(ko04261);Hippo signaling pathway(ko04390);Hippo signaling pathway - fly(ko04391);Tight junction(ko04530);Dopaminergic synapse(ko04728);Long-term depression(ko04730);Hepatitis C(ko05160);Human papillomavirus infection(ko05165)	GO:0042532,negative regulation of tyrosine phosphorylation of STAT protein;GO:0008380,RNA splicing;GO:0007084,mitotic nuclear envelope reassembly;GO:0000184,nuclear-transcribed mRNA catabolic process, nonsense-mediated decay;GO:0000086,G2/M transition of mitotic cell cycle;GO:0065003,protein-containing complex assembly;GO:0051306,mitotic sister chromatid separation;GO:2001241,positive regulation …	GO:0005829,cytosol;GO:0005634,nucleus;GO:0000159,protein phosphatase type 2A complex;GO:0070062,extracellular exosome;GO:0000775,chromosome, centromeric region;GO:0016020,membrane;GO:0015630,microtubule cytoskeleton;GO:0005739,mitochondrion	GO:0046982,protein heterodimerization activity;GO:0019888,protein phosphatase regulator activity;GO:0004722,protein serine/threonine phosphatase activity;GO:0003823,antigen binding	mRNA surveillance pathway(ko03015);Sphingolipid signaling pathway(ko04071);Oocyte meiosis(ko04114);PI3K-Akt signaling pathway(ko04151);AMPK signaling pathway(ko04152);Adrenergic signaling in cardiomyocytes(ko04261);TGF-beta signaling pathway(ko04350);Hippo signaling pathway(ko04390);Hippo signaling pathway - fly(ko04391);Tight junction(ko04530);Dopaminergic synapse(ko04728);Long-term depression(k…	cyto(score:18.5);cyto_nucl(score:15)	HEAT repeat(IPR000357);Armadillo-like helical(IPR011989);Armadillo-type fold(IPR016024);HEAT, type 2(IPR021133);Serine/threonine-protein phosphatase 2A subunit A, metazoa(IPR031090)
144	tr|Q3UHW2|Q3UHW2_MOUSE	53.06	55.11	42.31	Uncharacterized protein OS=Mus musculus OX=10090 GN=Hsd17b4 PE=2 SV=1	Hsd17b4	79423.2	8.9	31	--	27	26	AAVAVPNRPPDAVLR;AFFSGR;ALHGEQYLELYKPLPR;ANAVFEWHITK;AVANYDSVEAGEK;AYALAFAER;CEAVIADILDK;DATSLNQAALYR;FVYEGSADFSCLPTFGVIVAQK;GALVIVNDLGGDFK;GGTVAAK;GSFQVTR;HVLQQFADNDVSR;ICDFSNASKPQTIQESTGGIVEVLHK;IDVVVNNAGILR;ILMTSSASGIYGNFGQANYSAAK;ISDEDWDIIHR;LGILGLCNTLAIEGR;LQMILK;SGSGEVYQGPAK;TALDTFGR;TLGAIVR;VDSEGISPN;VDSEGISPNR;VVAEIR;VVLVTGAGGGLGR	151	150	1.1.1.306.21;1.1.1.369.30;1.1.1.372.31;1.1.1.477.31;1.1.1.481.31;1.1.1.651.20;1.1.1.654.23;1.1.1.657.24;1.1.1.660.26;1.1.1.761.8;1.1.1.764.8;1.1.1.767.9;1.1.1.798.8;1.1.1.801.11;1.1.1.805.15;1.1.1.985.23;1.1.1.988.27;10.1.1.1015.6;10.1.1.1030.5;10.1.1.1033.6	3.09893	1.83	0.5905	0.00202272	0.0189507	up	metabolic process(GO:0008152);cellular process(GO:0009987);reproductive process(GO:0022414);developmental process(GO:0032502);response to stimulus(GO:0050896);biological regulation(GO:0065007)	cellular anatomical entity(GO:0110165)	catalytic activity(GO:0003824);binding(GO:0005488)	Lipid transport and metabolism(I)	Metabolic pathways(ko01100);Fatty acid metabolism(ko01212);Peroxisome(ko04146)	GO:0008209,androgen metabolic process;GO:0071407,cellular response to organic cyclic compound;GO:0008210,estrogen metabolic process;GO:0036111,very long-chain fatty-acyl-CoA metabolic process;GO:0008203,cholesterol metabolic process;GO:0001649,osteoblast differentiation;GO:0048545,response to steroid hormone;GO:0036112,medium-chain fatty-acyl-CoA metabolic process;GO:0042493,response to drug;GO:0…	GO:0005782,peroxisomal matrix;GO:0005778,peroxisomal membrane;GO:0005739,mitochondrion	GO:0044103,L-arabinose 1-dehydrogenase (NADP+) activity;GO:0005102,signaling receptor binding;GO:0004303,estradiol 17-beta-dehydrogenase activity;GO:0034831,(R)-(-)-1,2,3,4-tetrahydronaphthol dehydrogenase activity;GO:0048258,3-ketoglucose-reductase activity;GO:0004495,mevaldate reductase activity;GO:0032442,phenylcoumaran benzylic ether reductase activity;GO:0018451,epoxide dehydrogenase activit…	Primary bile acid biosynthesis(ko00120);Biosynthesis of unsaturated fatty acids(ko01040);Metabolic pathways(ko01100);Fatty acid metabolism(ko01212);Peroxisome(ko04146)	cyto(score:12)	Short-chain dehydrogenase/reductase SDR(IPR002347);MaoC-like dehydratase domain(IPR002539);SCP2 sterol-binding domain(IPR003033);Short-chain dehydrogenase/reductase, conserved site(IPR020904);HotDog domain superfamily(IPR029069);NAD(P)-binding domain superfamily(IPR036291);SCP2 sterol-binding domain superfamily(IPR036527)
150	sp|Q921G7|ETFD_MOUSE	52.56	53.53	46.92	Electron transfer flavoprotein-ubiquinone oxidoreductase, mitochondrial OS=Mus musculus OX=10090 GN=Etfdh PE=1 SV=1	Etfdh	68090.5	7.6	28	--	25	25	AAQIGAHTLSGACLDPAAFK;ALNEGGLQSIPK;ASCDAQTYGIGLK;DDSIPVNR;DGAPK;ELFPDWK;ELWIIDEK;FAEEADVVIVGAGPAGL;FAEEADVVIVGAGPAGLSAAIR;FAILTEK;FCPAGVYEFVPLEQGDGFR;GAPLNTPVTEDR;GIATNDVGIQK;GLELHAK;GSDSDQLKPAK;LQINAQNCVHCK;LTFPGGLLIGCSPGFMNVPK;NLSIYDGPEQR;QLAAEQGK;QLTSENLQSK;SGSLAAESIFK;TSAVPQITTHYTVHPR;TTGLHVTEYEDNLK;VDHTVGWPLDR;VTVFAEGCHGHLAK	153	153	1.1.1.341.31;1.1.1.348.30;1.1.1.351.27;10.1.1.1102.18;10.1.1.1105.23;10.1.1.1108.31;10.1.1.1111.26;10.1.1.1115.22;10.1.1.1120.22;10.1.1.619.15;10.1.1.641.11;10.1.1.641.30;10.1.1.644.14;10.1.1.790.24;10.1.1.878.17;11.1.1.1006.31;11.1.1.1009.31;11.1.1.1012.31;11.1.1.1031.21;11.1.1.1034.26	0.59245	0.32	0.5401	0.00708638	0.0415285	down	metabolic process(GO:0008152);cellular process(GO:0009987);response to stimulus(GO:0050896);localization(GO:0051179)	protein-containing complex(GO:0032991);cellular anatomical entity(GO:0110165)	catalytic activity(GO:0003824);binding(GO:0005488)	Energy production and conversion(C)	--	GO:0006810,transport;GO:0033539,fatty acid beta-oxidation using acyl-CoA dehydrogenase;GO:0006979,response to oxidative stress;GO:0022904,respiratory electron transport chain	GO:0031305,integral component of mitochondrial inner membrane;GO:0017133,mitochondrial electron transfer flavoprotein complex	GO:0043783,oxidoreductase activity, oxidizing metal ions with flavin as acceptor;GO:0004174,electron-transferring-flavoprotein dehydrogenase activity;GO:0046872,metal ion binding;GO:0048039,ubiquinone binding;GO:0051539,4 iron, 4 sulfur cluster binding;GO:0050660,flavin adenine dinucleotide binding;GO:0009055,electron transfer activity	--	mito(score:27)	4Fe-4S ferredoxin-type, iron-sulphur binding domain(IPR017896);FAD/NAD(P)-binding domain superfamily(IPR036188);Electron transfer flavoprotein-ubiquinone oxidoreductase(IPR040156)
153	sp|Q6ZQ38|CAND1_MOUSE	52.17	56.53	22.6	Cullin-associated NEDD8-dissociated protein 1 OS=Mus musculus OX=10090 GN=Cand1 PE=1 SV=2	Cand1	136330	5.5	27	--	26	26	AADIDQEVK;ALTLIAGSPLK;AVAALLTIPEAEK;DISSIGLK;DLFTCTIK;DLLDSVLPHLYNETK;EGPAVVGQFIQDVK;EYCIQAFESFVR;FTISDHPQPIDPLLK;HTVDDGLDIR;IGEYLEK;IIPLVVK;ITSEALLVTQQLVK;LDDDSER;LGTLSALDILIK;LIGLVR;LSTLCPSAVLQR;LTLIDPETLLPR;LTSAIAK;NGEVQNLAVK;NVVAECLGK;SVILEAFSSPSEEVK;TLEDPDLNVR;TVSPALIAR;VALVTFNSAAHNKPSLIR;VYPSSLSK	80	79	1.1.1.434.3;1.1.1.539.22;1.1.1.542.23;1.1.1.744.14;1.1.1.745.16;1.1.1.747.13;1.1.1.973.12;1.1.1.976.15;1.1.1.979.16;1.1.1.982.14;10.1.1.474.12;10.1.1.477.4;10.1.1.779.25;10.1.1.870.16;11.1.1.898.29;11.1.1.901.27;11.1.1.967.21;11.1.1.970.24;12.1.1.914.24;12.1.1.963.13	0.624519	0.14	0.2242	0.000158748	0.00389471	down	metabolic process(GO:0008152);cellular process(GO:0009987);developmental process(GO:0032502);regulation of catalytic activity(GO:0050790);biological regulation(GO:0065007)	protein-containing complex(GO:0032991);cellular anatomical entity(GO:0110165)	binding(GO:0005488)	--	--	GO:0016567,protein ubiquitination;GO:0010265,SCF complex assembly;GO:0030154,cell differentiation;GO:0043086,negative regulation of catalytic activity;GO:0045899,positive regulation of RNA polymerase II transcription preinitiation complex assembly	GO:0016020,membrane;GO:0005794,Golgi apparatus;GO:0005654,nucleoplasm;GO:0031461,cullin-RING ubiquitin ligase complex;GO:0070062,extracellular exosome	GO:0017025,TBP-class protein binding	--	cyto(score:21.5);cyto_nucl(score:14.5)	Armadillo-like helical(IPR011989);TATA-binding protein interacting (TIP20)(IPR013932);Armadillo-type fold(IPR016024);Cullin-associated NEDD8-dissociated protein 1/2(IPR039852)
163	tr|Q3TML0|Q3TML0_MOUSE	49.96	50.81	59.1	Protein disulfide-isomerase A6 OS=Mus musculus OX=10090 GN=Pdia6 PE=1 SV=1	Pdia6	48688.8	4.8	28	tr|Q3TJL8|Q3TJL8_MOUSE;tr|F7DBQ0|F7DBQ0_MOUSE	24	23	AATALK;ALDLFSDNAPPPELLEIINEDIAK;DGELPVEDDIDLSDVELDDLEKDEL;DVVELTDDTFDK;EPWDGK;GESPVDYDGGR;GRTGEAIVDAALSALR;GSFSEQGINEFLR;GSTAPVGGGSFPTITPR;HQSLGGQYGVQGFPTIK;ILDTGAAGR;KDVVELTDDTFDK;KTCEEHQLCVVAVLPHILDTGAAGR;LAAVDATMNQVLASR;LYSSSDDVIELTPSNFNR;NKPEDYQGGR;NLEPEWAAAATEVK;NSYLEVLLK;SGGYSSGK;TCEEHQLCVVAVLPHILDTGAAGR;TGEAIVDAALSALR;VGAVNADK;YSSSDDVIELTPSNFNR	115	114	1.1.1.1000.17;1.1.1.1000.18;1.1.1.1003.15;1.1.1.1006.17;1.1.1.1009.19;1.1.1.1027.7;1.1.1.1030.6;1.1.1.1033.4;1.1.1.1036.9;1.1.1.302.27;1.1.1.459.16;1.1.1.813.16;1.1.1.991.18;1.1.1.994.19;1.1.1.997.16;10.1.1.1231.28;10.1.1.692.14;10.1.1.695.17;10.1.1.731.30;10.1.1.735.29	3.42023	1.88	0.5497	0.000400076	0.00684525	up	cellular process(GO:0009987);biological adhesion(GO:0022610);response to stimulus(GO:0050896);localization(GO:0051179);biological regulation(GO:0065007)	protein-containing complex(GO:0032991);cellular anatomical entity(GO:0110165)	catalytic activity(GO:0003824);binding(GO:0005488)	Posttranslational modification, protein turnover, chaperones(O)	Protein processing in endoplasmic reticulum(ko04141)	GO:0006457,protein folding;GO:0070527,platelet aggregation;GO:0045454,cell redox homeostasis;GO:0043277,apoptotic cell clearance;GO:0036498,IRE1-mediated unfolded protein response	GO:0070062,extracellular exosome;GO:0005790,smooth endoplasmic reticulum;GO:0005886,plasma membrane;GO:0042470,melanosome;GO:0005788,endoplasmic reticulum lumen;GO:0005789,endoplasmic reticulum membrane;GO:0005793,endoplasmic reticulum-Golgi intermediate compartment;GO:0034663,endoplasmic reticulum chaperone complex	GO:0005509,calcium ion binding;GO:0003756,protein disulfide isomerase activity;GO:0005515,protein binding	Protein processing in endoplasmic reticulum(ko04141)	extr(score:18)	Disulphide isomerase(IPR005788);Thioredoxin domain(IPR013766);Thioredoxin, conserved site(IPR017937);Thioredoxin-like superfamily(IPR036249)
166	sp|P06801|MAOX_MOUSE	49.77	53.45	47.38	NADP-dependent malic enzyme OS=Mus musculus OX=10090 GN=Me1 PE=1 SV=2	Me1	63953.2	7.5	33	--	26	25	AECSAEQCYK;AIFASGSPFDPVTLPDGR;AIVVTDGER;ASLTEEK;DLAFTLEER;DMAAFNERPIIFALSNPTSK;GHIASVLNAWPEDVVK;GLFISIHDK;GLLPPCIISQELQVLR;GPEYDAFLDEFMEAASSK;IASVLNAWPEDVVK;IGVAAIGGAFTEQILK;ILGLGDLGCNGMGIPVGK;IVQDAYK;IWLVDSK;LFYSVLMSDVEK;LLAALR;LNSDFDR;LYPPLNTIR;NLEAIVQK;QQLNIHGLLPPCIISQELQVLR;VFLTTAEVISQQVSDK;VRGPEYDAFLDEFMEAASSK;YGMNCLIQFEDFANR;YLLLMDLQDR	144	142	1.1.1.1002.7;1.1.1.1005.8;1.1.1.1008.26;1.1.1.1010.20;1.1.1.1011.11;1.1.1.1014.7;1.1.1.1017.11;1.1.1.834.11;1.1.1.858.30;1.1.1.861.31;1.1.1.935.9;1.1.1.987.16;1.1.1.992.7;1.1.1.996.8;1.1.1.999.8;1.1.1.999.9;10.1.1.1113.14;12.1.1.689.6;12.1.1.692.4;12.1.1.758.10	0.375178	0.12	0.3198	8.09095e-06	0.000611522	down	metabolic process(GO:0008152);cellular process(GO:0009987);biological adhesion(GO:0022610);response to stimulus(GO:0050896);biological regulation(GO:0065007)	cellular anatomical entity(GO:0110165)	catalytic activity(GO:0003824);binding(GO:0005488)	Energy production and conversion(C)	Pyruvate metabolism(ko00620);Metabolic pathways(ko01100);Carbon metabolism(ko01200);PPAR signaling pathway(ko03320)	GO:0007156,homophilic cell adhesion via plasma membrane adhesion molecules;GO:0055114,oxidation-reduction process;GO:1902031,regulation of NADP metabolic process;GO:0006090,pyruvate metabolic process;GO:0009743,response to carbohydrate;GO:0009725,response to hormone;GO:0051262,protein tetramerization;GO:0005975,carbohydrate metabolic process;GO:0006741,NADP biosynthetic process;GO:0006108,malate …	GO:0005739,mitochondrion;GO:0005829,cytosol;GO:0005886,plasma membrane	GO:0030145,manganese ion binding;GO:0009055,electron transfer activity;GO:0004473,malate dehydrogenase (decarboxylating) (NADP+) activity;GO:0043531,ADP binding;GO:0050661,NADP binding;GO:0005515,protein binding;GO:0004471,malate dehydrogenase (decarboxylating) (NAD+) activity;GO:0005509,calcium ion binding;GO:0008948,oxaloacetate decarboxylase activity;GO:0051287,NAD binding	Pyruvate metabolism(ko00620);Metabolic pathways(ko01100);Carbon metabolism(ko01200);PPAR signaling pathway(ko03320)	mito(score:10);nucl(score:10.5)	Malic oxidoreductase(IPR001891);Malic enzyme, N-terminal domain(IPR012301);Malic enzyme, NAD-binding(IPR012302);Malic enzyme, conserved site(IPR015884);NAD(P)-binding domain superfamily(IPR036291);Malic enzyme, N-terminal domain superfamily(IPR037062)
173	tr|Q3UIQ2|Q3UIQ2_MOUSE	48.9	50.91	38.93	NADH-ubiquinone oxidoreductase 75 kDa subunit, mitochondrial OS=Mus musculus OX=10090 GN=Ndufs1 PE=2 SV=1	Ndufs1	79748	5.4	27	sp|Q91VD9|NDUS1_MOUSE	24	24	ALSEIAGITLPYDTLDQVR;AVTEGAQAVEEPS;AVTEGAQAVEEPSIC;DDGAAILVAVSNMVQK;DLLNKVDSDNLCTEEIFPTEGAGTDLR;FASEIAGVDDLGTTGR;FAYDGLK;FEAPLFNAR;GLLTYTSWEDALSR;GWNILTNSEK;HSFCEVLK;IASQVAALDLGYKPGVEAIR;ILQDIASGR;LEEVSPNLVR;LVNQEVLADPLVPPQLTIK;MLFLLGADGGCITR;NIGPLVK;NRLEEVSPNLVR;SATYVNTEGR;TSWEDALSR;VALIGSPVDLTYR;VAVTPPGLAR;VTTGVAAEWK;YDDIEETNYFQQASELAK	105	105	1.1.1.1004.18;1.1.1.340.26;1.1.1.603.30;1.1.1.738.14;1.1.1.741.12;1.1.1.809.25;1.1.1.812.25;1.1.1.815.25;1.1.1.818.26;1.1.1.821.25;1.1.1.904.27;10.1.1.658.22;10.1.1.662.25;11.1.1.732.29;11.1.1.735.28;12.1.1.1000.19;12.1.1.1001.24;12.1.1.749.25;12.1.1.752.28;12.1.1.813.5	0.516659	0.26	0.5032	0.00149504	0.015971	down	metabolic process(GO:0008152);cellular process(GO:0009987);localization(GO:0051179);biological regulation(GO:0065007)	protein-containing complex(GO:0032991);cellular anatomical entity(GO:0110165)	catalytic activity(GO:0003824);binding(GO:0005488)	Energy production and conversion(C)	Oxidative phosphorylation(ko00190);Metabolic pathways(ko01100);Thermogenesis(ko04714);Retrograde endocannabinoid signaling(ko04723);Non-alcoholic fatty liver disease(ko04932);Alzheimer disease(ko05010);Parkinson disease(ko05012);Amyotrophic lateral sclerosis(ko05014);Huntington disease(ko05016);Prion disease(ko05020);Pathways of neurodegeneration - multiple diseases(ko05022)	GO:0008637,apoptotic mitochondrial changes;GO:0072593,reactive oxygen species metabolic process;GO:0006120,mitochondrial electron transport, NADH to ubiquinone;GO:0051881,regulation of mitochondrial membrane potential;GO:0006810,transport;GO:0032981,mitochondrial respiratory chain complex I assembly	GO:0005759,mitochondrial matrix;GO:0043209,myelin sheath;GO:0005758,mitochondrial intermembrane space;GO:0005747,mitochondrial respiratory chain complex I	GO:0005515,protein binding;GO:0008137,NADH dehydrogenase (ubiquinone) activity;GO:0009055,electron transfer activity;GO:0051539,4 iron, 4 sulfur cluster binding;GO:0051537,2 iron, 2 sulfur cluster binding;GO:0046872,metal ion binding	Oxidative phosphorylation(ko00190);Metabolic pathways(ko01100);Thermogenesis(ko04714);Retrograde endocannabinoid signaling(ko04723);Non-alcoholic fatty liver disease(ko04932);Alzheimer disease(ko05010);Parkinson disease(ko05012);Amyotrophic lateral sclerosis(ko05014);Huntington disease(ko05016);Prion disease(ko05020);Pathways of neurodegeneration - multiple diseases(ko05022)	cyto_mito(score:14);mito(score:23.5)	NADH:ubiquinone oxidoreductase, 75kDa subunit, conserved site(IPR000283);2Fe-2S ferredoxin-type iron-sulfur binding domain(IPR001041);Molybdopterin oxidoreductase(IPR006656);Molybdopterin oxidoreductase, 4Fe-4S domain(IPR006963);NADH:ubiquinone oxidoreductase, subunit G(IPR010228);NADH-quinone oxidoreductase, chain G, C-terminal(IPR015405);NADH:ubiquinone oxidoreductase, subunit G, iron-sulphur b…
185	sp|Q9DB77|QCR2_MOUSE	47.57	48.19	53.2	Cytochrome b-c1 complex subunit 2, mitochondrial OS=Mus musculus OX=10090 GN=Uqcrc2 PE=1 SV=1	Uqcrc2	48234.5	9.7	39	--	25	24	ALVGLGVSHSVLK;AVAFQNSQTR;AVAQGNLSSADVQAAK;ENMAYTVEGIR;GGLGLAGAK;GIEAVGGK;GLVIASLENYAPLSR;GNNTTSLLSQSVAK;IGLFVK;IIENLHDVAYK;ITSEELHYFVQNHFTSAR;LASSLTTK;LPNGLVIASLENYAPLSR;LSVTATR;MALVGLGVSHSVLK;NALANPLYCPDYR;QVAEQFLNMR;RGNNTTSLLSQSVAK;RWEVAALR;SDIEILMEFLLNVTTAPEFR;TSAAPGGVPLQPQDLEFTK;TTSLLSQSVAK;WEVAALR;YEDSNNLGTSHLLR	164	163	1.1.1.1000.26;1.1.1.1019.13;1.1.1.1022.25;1.1.1.1022.5;1.1.1.1025.11;1.1.1.650.18;1.1.1.751.6;1.1.1.753.7;1.1.1.754.2;1.1.1.756.6;1.1.1.759.10;1.1.1.762.7;1.1.1.765.6;1.1.1.925.14;1.1.1.926.26;1.1.1.928.13;1.1.1.994.29;1.1.1.997.30;10.1.1.646.26;10.1.1.649.27	0.45808	0.21	0.4584	0.00033572	0.00615132	down	metabolic process(GO:0008152);cellular process(GO:0009987);localization(GO:0051179)	protein-containing complex(GO:0032991);cellular anatomical entity(GO:0110165)	catalytic activity(GO:0003824);binding(GO:0005488)	General function prediction only(R)	Oxidative phosphorylation(ko00190);Metabolic pathways(ko01100);Cardiac muscle contraction(ko04260);Thermogenesis(ko04714);Non-alcoholic fatty liver disease(ko04932);Alzheimer disease(ko05010);Parkinson disease(ko05012);Amyotrophic lateral sclerosis(ko05014);Huntington disease(ko05016);Prion disease(ko05020);Pathways of neurodegeneration - multiple diseases(ko05022)	GO:0016485,protein processing;GO:0006810,transport;GO:0006122,mitochondrial electron transport, ubiquinol to cytochrome c;GO:0009060,aerobic respiration	GO:0043209,myelin sheath;GO:0005750,mitochondrial respiratory chain complex III;GO:0005654,nucleoplasm;GO:0070062,extracellular exosome	GO:0008270,zinc ion binding;GO:0004222,metalloendopeptidase activity;GO:0044877,protein-containing complex binding	Oxidative phosphorylation(ko00190);Metabolic pathways(ko01100);Cardiac muscle contraction(ko04260);Thermogenesis(ko04714);Non-alcoholic fatty liver disease(ko04932);Alzheimer disease(ko05010);Parkinson disease(ko05012);Amyotrophic lateral sclerosis(ko05014);Huntington disease(ko05016);Prion disease(ko05020);Pathways of neurodegeneration - multiple diseases(ko05022)	mito(score:19)	Peptidase M16, zinc-binding site(IPR001431);Peptidase M16, C-terminal(IPR007863);Metalloenzyme, LuxS/M16 peptidase-like(IPR011249);Peptidase M16, N-terminal(IPR011765)
192	sp|P55264|ADK_MOUSE	46.71	48.08	63.16	Adenosine kinase OS=Mus musculus OX=10090 GN=Adk PE=1 SV=2	Adk	40148.4	6.1	33	--	24	24	AADAHVDAHYYEQNEQPTGTCAACITGGNR;AATFFGCIGIDK;AGHYAASVIIR;EALMDVMPYVDILFGNETEAATFAR;ELFDELVK;ELFDELVKK;EQGFETK;FGEILK;FGEILKR;GNPLLDISAVVDKDFLDK;HKELFDELVK;KAADAHVDAHYYEQNEQPTGTCAACITGGNR;KAQALPK;LAAANCYK;LSQLVSDKPLTECIR;NWVLVEK;QALSENVLFGMGNPLLDISAVVDKDFLDK;RTGCTFPEKPDFH;SLVANLAAANCYK;TGCTFPEKPDFH;TVIFTQGR;VAQWLIQEPHK;YAAENNR;YSLKPNDQILAEDK	169	168	1.1.1.1073.20;1.1.1.383.14;1.1.1.386.16;1.1.1.484.31;1.1.1.487.28;1.1.1.686.31;1.1.1.710.17;1.1.1.713.16;1.1.1.716.13;1.1.1.719.11;1.1.1.814.30;1.1.1.830.3;1.1.1.833.4;1.1.1.836.5;10.1.1.613.10;10.1.1.614.28;10.1.1.617.4;10.1.1.770.19;10.1.1.773.22;10.1.1.774.22	0.428177	0.32	0.7473	0.00157893	0.0164638	down	metabolic process(GO:0008152);cellular process(GO:0009987);multicellular organismal process(GO:0032501);rhythmic process(GO:0048511);biological regulation(GO:0065007)	cellular anatomical entity(GO:0110165)	catalytic activity(GO:0003824);binding(GO:0005488)	Carbohydrate transport and metabolism(G)	Purine metabolism(ko00230);Metabolic pathways(ko01100)	GO:0032922,circadian regulation of gene expression;GO:0044209,AMP salvage;GO:0044342,type B pancreatic cell proliferation;GO:0046835,carbohydrate phosphorylation;GO:0006169,adenosine salvage;GO:0042102,positive regulation of T cell proliferation;GO:0006175,dATP biosynthetic process;GO:0010613,positive regulation of cardiac muscle hypertrophy	GO:0005829,cytosol;GO:0005654,nucleoplasm	GO:0004001,adenosine kinase activity;GO:0003723,RNA binding;GO:0046872,metal ion binding;GO:0019200,carbohydrate kinase activity;GO:0005524,ATP binding	Purine metabolism(ko00230);Metabolic pathways(ko01100)	cyto(score:12.5);cyto_nucl(score:16.5);nucl(score:17.5)	Adenosine kinase(IPR001805);Carbohydrate/purine kinase, PfkB, conserved site(IPR002173);Carbohydrate kinase PfkB(IPR011611);Ribokinase-like(IPR029056)
193	sp|Q91VA0|ACSM1_MOUSE	46.7	50.1	55.15	Acyl-coenzyme A synthetase ACSM1, mitochondrial OS=Mus musculus OX=10090 GN=Acsm1 PE=1 SV=1	Acsm1	64759.9	7.2	30	--	24	24	AFIVLNPEFLSHDQEQLIK;AIFFTSGTTGYPK;AILPFDLQIIDEK;AIVTTASLVPEVESVASECPDLK;ATIDEEGYIWFLGR;DLQIIDEK;ELQHHVK;FPTLEHCTTGGESLLPEEYEQWK;GDDVINASGYR;GNILPPNTEGYIGIR;GPSPAFWWVNGQGDEIK;HNQGLAFR;IGPVEVENALAEHPAVAESAVVSSPDKDR;KVEFVSELPK;LILPR;LVVSDHSHEGWLDFCSLIK;RGPSPAFWWVNGQGDEIK;SVTAPYK;SYIPSCR;TANVFEQICGLQQGDHLALILPR;TGIIFMPGTTQLK;TGLSIHEVYGQSETGISSATLR;VIVEVLFK;YPITQCLAAPGVYR	134	132	1.1.1.469.26;1.1.1.472.20;1.1.1.713.31;1.1.1.715.17;1.1.1.716.30;1.1.1.769.29;1.1.1.771.12;1.1.1.912.21;1.1.1.914.7;1.1.1.915.22;1.1.1.932.10;1.1.1.935.7;1.1.1.938.10;1.1.1.941.11;1.1.1.944.13;10.1.1.1076.31;10.1.1.1079.25;10.1.1.1083.26;10.1.1.850.26;10.1.1.853.30	0.338599	0.13	0.3839	2.32681e-05	0.00133723	down	metabolic process(GO:0008152);cellular process(GO:0009987);biological regulation(GO:0065007)	cellular anatomical entity(GO:0110165)	catalytic activity(GO:0003824);binding(GO:0005488)	Lipid transport and metabolism(I);Signal transduction mechanisms(T);Defense mechanisms(V)	Butanoate metabolism(ko00650);Metabolic pathways(ko01100)	GO:0019605,butyrate metabolic process;GO:0015980,energy derivation by oxidation of organic compounds;GO:0006805,xenobiotic metabolic process;GO:0006637,acyl-CoA metabolic process;GO:0018874,benzoate metabolic process;GO:0006633,fatty acid biosynthetic process;GO:0019395,fatty acid oxidation;GO:0042632,cholesterol homeostasis	GO:0016021,integral component of membrane;GO:0070062,extracellular exosome;GO:0072562,blood microparticle;GO:0005759,mitochondrial matrix	GO:0047760,butyrate-CoA ligase activity;GO:0005525,GTP binding;GO:0004467,long-chain fatty acid-CoA ligase activity;GO:0005524,ATP binding;GO:0004321,fatty-acyl-CoA synthase activity;GO:0046872,metal ion binding;GO:0015645,fatty acid ligase activity	Butanoate metabolism(ko00650);Lipoic acid metabolism(ko00785);Metabolic pathways(ko01100)	mito(score:26)	AMP-dependent synthetase/ligase(IPR000873);AMP-binding, conserved site(IPR020845);AMP-binding enzyme, C-terminal domain(IPR025110);AMP-dependent synthetase-like superfamily(IPR042099)
195	sp|Q9CZN7|GLYM_MOUSE	46.63	50.62	54.37	Serine hydroxymethyltransferase, mitochondrial OS=Mus musculus OX=10090 GN=Shmt2 PE=1 SV=1	Shmt2	55758.2	8.6	29	--	24	22	AALEALGSCLNNK;AHLLADMAHISGLVAAK;EIPYTFEDR;EVCDEVR;EYSLQVLR;GLELIASENFCSR;GYSLVSGGTDTHLVLVDLRPK;ISGLVAAK;LGAPALTSR;LIIAGTSAYAR;LNPQTGLIDYDQLALTAR;NAQAMADALLK;QQVEQFAR;SAITPGGLR;SFLLKDPETSQR;SGLIFYR;SGSPANLAAYTALLQPHDR;VLELVSITANK;VVDFIDEGVNIGLEVK;YADVVTTTTHK;YSEGYPGK;YYGGAEVVDEIELLCQR	117	115	1.1.1.604.14;1.1.1.649.18;1.1.1.921.25;1.1.1.923.2;1.1.1.924.19;1.1.1.927.18;1.1.1.930.24;10.1.1.1227.10;10.1.1.496.18;10.1.1.623.22;10.1.1.683.21;10.1.1.756.13;10.1.1.759.17;10.1.1.915.26;10.1.1.918.24;10.1.1.921.22;11.1.1.1157.7;11.1.1.425.16;11.1.1.679.16;11.1.1.683.16	0.480187	0.21	0.4373	0.000432002	0.00714655	down	metabolic process(GO:0008152);cellular process(GO:0009987);response to stimulus(GO:0050896);biological regulation(GO:0065007)	protein-containing complex(GO:0032991);cellular anatomical entity(GO:0110165)	catalytic activity(GO:0003824);binding(GO:0005488)	Amino acid transport and metabolism(E)	Glycine, serine and threonine metabolism(ko00260);Metabolic pathways(ko01100);Carbon metabolism(ko01200);Biosynthesis of amino acids(ko01230);Biosynthesis of cofactors(ko01240)	GO:0034340,response to type I interferon;GO:0006564,L-serine biosynthetic process;GO:0051289,protein homotetramerization;GO:0032259,methylation;GO:0008284,positive regulation of cell population proliferation;GO:0070536,protein K63-linked deubiquitination;GO:0046655,folic acid metabolic process;GO:0035999,tetrahydrofolate interconversion;GO:0019264,glycine biosynthetic process from serine	GO:0015630,microtubule cytoskeleton;GO:0070552,BRISC complex;GO:0005743,mitochondrial inner membrane;GO:0070062,extracellular exosome;GO:0005758,mitochondrial intermembrane space;GO:0042645,mitochondrial nucleoid	GO:0008168,methyltransferase activity;GO:0042802,identical protein binding;GO:0003682,chromatin binding;GO:0030170,pyridoxal phosphate binding;GO:0016597,amino acid binding;GO:0004372,glycine hydroxymethyltransferase activity;GO:0008732,L-allo-threonine aldolase activity	Glycine, serine and threonine metabolism(ko00260);Glyoxylate and dicarboxylate metabolism(ko00630);One carbon pool by folate(ko00670);Metabolic pathways(ko01100);Carbon metabolism(ko01200);Biosynthesis of amino acids(ko01230);Biosynthesis of cofactors(ko01240);Antifolate resistance(ko01523)	cyto_mito(score:15.5);mito(score:27.5)	Serine hydroxymethyltransferase(IPR001085);Pyridoxal phosphate-dependent transferase, major domain(IPR015421);Pyridoxal phosphate-dependent transferase domain 1(IPR015422);Pyridoxal phosphate-dependent transferase(IPR015424);Serine hydroxymethyltransferase, pyridoxal phosphate binding site(IPR019798);Serine hydroxymethyltransferase-like domain(IPR039429)
203	sp|Q00897|A1AT4_MOUSE	45.19	47.16	53.03	Alpha-1-antitrypsin 1-4 OS=Mus musculus OX=10090 GN=Serpina1d PE=1 SV=1	Serpina1d	45998	5.1	36	--	25	8	AVLTIDETGTEAAAATVLQVATYSMPPIVR;DQSPASHEIATNLGDFALR;EDVQETDTSQKDQSPASHEIATNLGDFALR;ELISQFLLNR;LSISGNYNLK;QPFDPENTEEAEFHVDESTTVK;RSDAQIHIPR;SDAQIHIPR	144	38	1.1.1.1073.22;1.1.1.1076.27;10.1.1.754.28;10.1.1.757.25;11.1.1.686.27;12.1.1.700.29;15.1.1.693.31;2.1.1.993.30;2.1.1.996.31;4.1.1.1067.10;4.1.1.1070.4;4.1.1.1073.10;4.1.1.521.30;4.1.1.577.2;4.1.1.580.22;5.1.1.494.3;5.1.1.755.30;5.1.1.985.8;5.1.1.986.15;5.1.1.988.9	0.562884	0.4	0.7106	0.00922369	0.0482868	down	metabolic process(GO:0008152);cellular process(GO:0009987);multicellular organismal process(GO:0032501);developmental process(GO:0032502);regulation of catalytic activity(GO:0050790);response to stimulus(GO:0050896);biological regulation(GO:0065007)	cellular anatomical entity(GO:0110165)	binding(GO:0005488);molecular function regulator(GO:0098772)	Posttranslational modification, protein turnover, chaperones(O)	Complement and coagulation cascades(ko04610)	GO:0033986,response to methanol;GO:0046687,response to chromate;GO:0001701,in utero embryonic development;GO:0034014,response to triglyceride;GO:0043434,response to peptide hormone;GO:0010288,response to lead ion;GO:0032496,response to lipopolysaccharide;GO:0001666,response to hypoxia;GO:0032355,response to estradiol;GO:0006487,protein N-linked glycosylation;GO:0034097,response to cytokine;GO:000…	GO:0005615,extracellular space;GO:0070062,extracellular exosome;GO:0005783,endoplasmic reticulum;GO:0005794,Golgi apparatus	GO:0002020,protease binding;GO:0042802,identical protein binding;GO:0004867,serine-type endopeptidase inhibitor activity;GO:0005515,protein binding	Complement and coagulation cascades(ko04610)	extr(score:15)	Serpin family(IPR000215);Serpin, conserved site(IPR023795);Serpin domain(IPR023796);Serpin superfamily(IPR036186);Serpin superfamily, domain 1(IPR042178);Serpin superfamily, domain 2(IPR042185)
209	sp|P06745|G6PI_MOUSE	44.36	46.92	41.94	Glucose-6-phosphate isomerase OS=Mus musculus OX=10090 GN=Gpi PE=1 SV=4	Gpi	62766.5	8.3	29	--	21	20	ANSANLK;AVLHVALR;DPSAVAK;ELFEADPER;ELQAAGK;EVMQMLVELAK;EWFLEAAK;FAAYFQQGDMESNGK;FNNFSLNLNTNHGH;HFVALSTNTAK;ILVDYSK;INYTENR;LLEWHR;LRELFEADPER;MIPCDFLIPVQTQHPIR;TFTTQETITNAETAK;TLASLSPETSLFIIASK;VDHQTGPIVWGEPGTNGQHAFYQLIHQGTK;VFEGNRPTNSIVFTK;VWFVSNIDGTHIAK	132	128	1.1.1.1041.12;1.1.1.1042.20;1.1.1.1044.3;1.1.1.1045.17;1.1.1.1047.4;1.1.1.1050.2;1.1.1.1053.2;1.1.1.337.25;1.1.1.340.22;1.1.1.367.25;1.1.1.370.21;1.1.1.373.21;1.1.1.562.14;1.1.1.565.15;1.1.1.568.16;1.1.1.571.15;1.1.1.680.9;1.1.1.683.15;1.1.1.753.15;1.1.1.756.12	0.549137	0.37	0.6738	0.00768257	0.0433548	down	immune system process(GO:0002376);behavior(GO:0007610);metabolic process(GO:0008152);cellular process(GO:0009987);multicellular organismal process(GO:0032501);developmental process(GO:0032502);regulation of catalytic activity(GO:0050790);response to stimulus(GO:0050896);biological regulation(GO:0065007)	cellular anatomical entity(GO:0110165)	catalytic activity(GO:0003824);binding(GO:0005488);molecular function regulator(GO:0098772)	Carbohydrate transport and metabolism(G)	Glycolysis / Gluconeogenesis(ko00010);Starch and sucrose metabolism(ko00500);Amino sugar and nucleotide sugar metabolism(ko00520);Metabolic pathways(ko01100);Carbon metabolism(ko01200)	GO:0033574,response to testosterone;GO:0046686,response to cadmium ion;GO:0042593,glucose homeostasis;GO:0051156,glucose 6-phosphate metabolic process;GO:0001701,in utero embryonic development;GO:0001707,mesoderm formation;GO:0006959,humoral immune response;GO:0032355,response to estradiol;GO:0043154,negative regulation of cysteine-type endopeptidase activity involved in apoptotic process;GO:0035…	GO:0043209,myelin sheath;GO:0060170,ciliary membrane;GO:0005829,cytosol;GO:0005654,nucleoplasm;GO:0043005,neuron projection;GO:0070062,extracellular exosome;GO:0005615,extracellular space	GO:0048029,monosaccharide binding;GO:0004347,glucose-6-phosphate isomerase activity;GO:0008083,growth factor activity;GO:0005125,cytokine activity;GO:0016866,intramolecular transferase activity;GO:0031625,ubiquitin protein ligase binding	Glycolysis / Gluconeogenesis(ko00010);Pentose phosphate pathway(ko00030);Starch and sucrose metabolism(ko00500);Amino sugar and nucleotide sugar metabolism(ko00520);Metabolic pathways(ko01100);Carbon metabolism(ko01200)	cyto(score:10)	Phosphoglucose isomerase (PGI)(IPR001672);Phosphoglucose isomerase, conserved site(IPR018189);Phosphoglucose isomerase, C-terminal(IPR023096);Phosphoglucose isomerase, SIS domain 1(IPR035476);Phosphoglucose isomerase, SIS domain 2(IPR035482)
216	tr|Q3V235|Q3V235_MOUSE	43.66	46.23	67.22	Prohibitin OS=Mus musculus OX=10090 GN=Phb2 PE=1 SV=1	Phb2	33296.1	10.4	29	sp|O35129|PHB2_MOUSE	22	22	AAQNISK;AIFFNR;AKDFSLILDDVAITELSFSR;AQFLVEK;AQVSLLIR;DFSLILDDVAITELSFSR;DLQMVNISLR;ESVFTVEGGHR;EYTAAVEAK;FNASQLITQR;GSDSLIK;IGGVQQDTILAEGLHFR;ISSPTGSK;IVQAEGEAEAAK;IYLTADNLVLNL;IYLTADNLVLNLQDESFTR;KISSPTGSK;LGLDYEER;LLLGAGAVAYGVR;QVAQQEAQR;TIATSQNR;VLPSIVNEVLK	119	117	1.1.1.462.3;1.1.1.463.28;1.1.1.466.28;1.1.1.466.3;1.1.1.569.30;1.1.1.570.27;1.1.1.572.30;1.1.1.574.9;1.1.1.623.6;1.1.1.939.3;1.1.1.942.24;1.1.1.945.11;10.1.1.669.2;10.1.1.931.7;10.1.1.931.8;10.1.1.932.6;10.1.1.935.13;10.1.1.938.9;10.1.1.945.5;11.1.1.1054.10	0.341291	0.16	0.4688	0.000331199	0.00610797	down	cellular process(GO:0009987);reproductive process(GO:0022414);multicellular organismal process(GO:0032501);developmental process(GO:0032502);biological regulation(GO:0065007)	protein-containing complex(GO:0032991);cellular anatomical entity(GO:0110165)	binding(GO:0005488)	Posttranslational modification, protein turnover, chaperones(O)	--	GO:0007005,mitochondrion organization;GO:0060749,mammary gland alveolus development;GO:0045892,negative regulation of transcription, DNA-templated;GO:0033147,negative regulation of intracellular estrogen receptor signaling pathway;GO:0051091,positive regulation of DNA-binding transcription factor activity;GO:1902808,positive regulation of cell cycle G1/S phase transition;GO:0060762,regulation of …	GO:0009986,cell surface;GO:0032991,protein-containing complex;GO:0005741,mitochondrial outer membrane;GO:0071944,cell periphery;GO:0016363,nuclear matrix;GO:0070062,extracellular exosome;GO:0005743,mitochondrial inner membrane	GO:0008022,protein C-terminus binding;GO:0033218,amide binding;GO:0047485,protein N-terminus binding;GO:0030331,estrogen receptor binding	--	cyto(score:16)	Prohibitin(IPR000163);Band 7 domain(IPR001107);Band 7/SPFH domain superfamily(IPR036013)
230	sp|Q8BW75|AOFB_MOUSE	42.09	43.39	37.88	Amine oxidase [flavin-containing] B OS=Mus musculus OX=10090 GN=Maob PE=1 SV=4	Maob	58557.3	8.4	24	--	21	21	DILGDR;EILHAIGK;ELGLETYK;FIGGSGQVSER;HLPSVPGLLK;IISTTNGGQER;IKDILGDR;IPEDEIWQPEPESLDVPARPITSTFLER;KFIGGSGQVSER;LCELYAK;LERPVIHIDQTGENVIVK;LIHFVK;LLHDCGLSVVVLEAR;NQLISR;PVIHIDQTGENVIVK;SYAFR;TLNHEIYEAK;VLNSQEALQPVHYEEK;VNEVER;VPLGSVIK;YVDLGGSYVGPTQNR	73	65	1.1.1.592.10;10.1.1.1035.31;10.1.1.728.2;10.1.1.731.2;10.1.1.734.2;10.1.1.738.3;10.1.1.751.19;10.1.1.751.30;10.1.1.754.20;10.1.1.754.30;10.1.1.774.2;11.1.1.663.3;11.1.1.666.3;11.1.1.681.22;11.1.1.684.17;12.1.1.439.7;12.1.1.696.22;12.1.1.699.25;13.1.1.736.5;13.1.1.866.10	0.591336	0.14	0.2368	0.000154881	0.00383689	down	metabolic process(GO:0008152);cellular process(GO:0009987);developmental process(GO:0032502);response to stimulus(GO:0050896);biological regulation(GO:0065007)	cellular anatomical entity(GO:0110165)	catalytic activity(GO:0003824);binding(GO:0005488)	Amino acid transport and metabolism(E)	Glycine, serine and threonine metabolism(ko00260);Arginine and proline metabolism(ko00330);Phenylalanine metabolism(ko00360);Drug metabolism - cytochrome P450(ko00982);Metabolic pathways(ko01100);Serotonergic synapse(ko04726);Dopaminergic synapse(ko04728);Parkinson disease(ko05012);Alcoholism(ko05034)	GO:0010044,response to aluminum ion;GO:0010269,response to selenium ion;GO:0042493,response to drug;GO:0051412,response to corticosterone;GO:0032496,response to lipopolysaccharide;GO:0042420,dopamine catabolic process;GO:0050665,hydrogen peroxide biosynthetic process;GO:0045964,positive regulation of dopamine metabolic process;GO:0021762,substantia nigra development;GO:0014063,negative regulation…	GO:0005741,mitochondrial outer membrane;GO:0016021,integral component of membrane;GO:0070062,extracellular exosome;GO:0005743,mitochondrial inner membrane	GO:0042803,protein homodimerization activity;GO:0009055,electron transfer activity;GO:0050660,flavin adenine dinucleotide binding;GO:0008131,primary amine oxidase activity	Glycine, serine and threonine metabolism(ko00260);Arginine and proline metabolism(ko00330);Histidine metabolism(ko00340);Tyrosine metabolism(ko00350);Phenylalanine metabolism(ko00360);Tryptophan metabolism(ko00380);Drug metabolism - cytochrome P450(ko00982);Metabolic pathways(ko01100);Serotonergic synapse(ko04726);Dopaminergic synapse(ko04728);Parkinson disease(ko05012);Cocaine addiction(ko05030)…	cyto(score:13)	Flavin amine oxidase(IPR001613);Amine oxidase(IPR002937);FAD/NAD(P)-binding domain superfamily(IPR036188)
233	sp|P06728|APOA4_MOUSE	41.09	43.49	49.62	Apolipoprotein A-IV OS=Mus musculus OX=10090 GN=Apoa4 PE=1 SV=3	Apoa4	45028.9	5.1	22	--	21	20	ALVQQLEQFR;ATIDQNLEDLR;ATIDQNLEDLRR;EAVEQFQK;EVTSDQVANVVWDYFTQLSNNAK;GNTEGLQK;IDQLQK;LGDASTYADGVHNK;LVPFVVQLSGH;LVPFVVQLSGHLAQETER;NAEELQTK;NLAPLVEDVQSK;QLEQQVEEFR;QLEQQVEEFRR;QQLGPNSGEVESHLSFLEK;SLAPLTVGVQEK;SLEDLNR;TDVTQQLSTLFQDK;VNSFMSTLEK;VVQLSGHLAQETER	100	99	1.1.1.340.29;1.1.1.622.29;1.1.1.625.25;1.1.1.638.24;1.1.1.641.26;1.1.1.644.26;1.1.1.647.28;1.1.1.650.26;10.1.1.761.31;10.1.1.764.29;10.1.1.767.11;11.1.1.692.10;11.1.1.830.24;11.1.1.833.23;11.1.1.833.24;12.1.1.899.8;12.1.1.902.7;12.1.1.955.9;12.1.1.956.27;12.1.1.959.6	0.399961	0.26	0.65	0.00178192	0.0177274	down	immune system process(GO:0002376);metabolic process(GO:0008152);cellular process(GO:0009987);biological adhesion(GO:0022610);multicellular organismal process(GO:0032501);developmental process(GO:0032502);biological process involved in interspecies interaction between organisms(GO:0044419);regulation of catalytic activity(GO:0050790);response to stimulus(GO:0050896);localization(GO:0051179);biolog…	protein-containing complex(GO:0032991);cellular anatomical entity(GO:0110165)	transporter activity(GO:0005215);binding(GO:0005488);antioxidant activity(GO:0016209);molecular function regulator(GO:0098772)	--	Fat digestion and absorption(ko04975);Vitamin digestion and absorption(ko04977);Cholesterol metabolism(ko04979)	GO:0030300,regulation of intestinal cholesterol absorption;GO:0032094,response to food;GO:0034380,high-density lipoprotein particle assembly;GO:0034372,very-low-density lipoprotein particle remodeling;GO:0051006,positive regulation of lipoprotein lipase activity;GO:0006695,cholesterol biosynthetic process;GO:0045723,positive regulation of fatty acid biosynthetic process;GO:0034378,chylomicron ass…	GO:0009986,cell surface;GO:0034364,high-density lipoprotein particle;GO:0005769,early endosome;GO:0070062,extracellular exosome;GO:0042627,chylomicron;GO:0034361,very-low-density lipoprotein particle;GO:0005829,cytosol;GO:0072562,blood microparticle;GO:0005788,endoplasmic reticulum lumen	GO:0005507,copper ion binding;GO:0042803,protein homodimerization activity;GO:0016209,antioxidant activity;GO:0031210,phosphatidylcholine binding;GO:0015485,cholesterol binding;GO:0120020,cholesterol transfer activity;GO:0060228,phosphatidylcholine-sterol O-acyltransferase activator activity	Fat digestion and absorption(ko04975);Vitamin digestion and absorption(ko04977);Cholesterol metabolism(ko04979)	extr(score:22)	Apolipoprotein A/E(IPR000074)
246	sp|P33267|CP2F2_MOUSE	40.09	42.51	45.62	Cytochrome P450 2F2 OS=Mus musculus OX=10090 GN=Cyp2f2 PE=1 SV=1	Cyp2f2	55948.2	8	25	--	21	20	DFIDCFLTK;EALVDKGEEFSGR;EHQDSLDPNSPR;EYGSVFTVYLGSR;FADVIPMNLPHR;FDYDDER;FSVQILR;GAYPVFFNFTR;GNGIAFSDGER;GTDVITLLNTVHYDSDQFK;HAFLILMK;ILEEGSFLLEVLR;KMEGKPFDPVFILSR;LCLGEPLAR;NLLFGGTETVGTTLR;PFDPVFILSR;RLCLGEPLAR;SQDLLTSLTK;SVSNIICSVVFGSR;TPQEFNPEHFLDDNHSFK	97	89	1.1.1.1089.16;1.1.1.1092.13;1.1.1.469.24;1.1.1.694.11;1.1.1.821.28;10.1.1.769.19;10.1.1.772.17;10.1.1.828.28;10.1.1.831.26;10.1.1.834.26;11.1.1.701.15;11.1.1.759.27;11.1.1.762.26;11.1.1.927.24;11.1.1.930.12;11.1.1.933.13;12.1.1.1002.20;12.1.1.401.10;12.1.1.404.12;12.1.1.779.4	0.561209	0.14	0.2495	8.80972e-05	0.00282439	down	metabolic process(GO:0008152);cellular process(GO:0009987);response to stimulus(GO:0050896)	cellular anatomical entity(GO:0110165)	catalytic activity(GO:0003824);binding(GO:0005488)	Secondary metabolites biosynthesis, transport and catabolism(Q);Defense mechanisms(V)	Metabolism of xenobiotics by cytochrome P450(ko00980)	GO:0018979,trichloroethylene metabolic process;GO:0018931,naphthalene metabolic process;GO:0009636,response to toxic substance;GO:0055114,oxidation-reduction process;GO:0019373,epoxygenase P450 pathway	GO:0031090,organelle membrane;GO:0005789,endoplasmic reticulum membrane	GO:0008395,steroid hydroxylase activity;GO:0020037,heme binding;GO:0008392,arachidonic acid epoxygenase activity;GO:0070330,aromatase activity;GO:0005506,iron ion binding;GO:0019825,oxygen binding	Metabolism of xenobiotics by cytochrome P450(ko00980)	E.R.(score:26)	Cytochrome P450(IPR001128);Cytochrome P450, E-class, group I(IPR002401);Cytochrome P450, conserved site(IPR017972);Cytochrome P450, CYP2 family(IPR020469);Cytochrome P450 superfamily(IPR036396)
255	tr|B1AV77|B1AV77_MOUSE	39.21	43.98	38.4	Aldehyde dehydrogenase OS=Mus musculus OX=10090 GN=Aldh3a2 PE=1 SV=1	Aldh3a2	54329.7	8.7	24	--	20	19	ASPDYER;DCDLDVACR;DFYGENIK;EILAAIAADLSK;EKEILAAIAADLSK;EKPLALYVFSR;FDHILYTGNTAVGK;FFLLK;HLTPVTLELGGK;IAFGGEMDEATR;IVMEAAAK;LQQLEALR;LQQLEALRR;NVDEAINFINDR;VIDETSSGGVTGNDVIMHFTVN;VMQEEIFGPILPIVSVK;YLAPTILTDVDPNSK;YSFDTFSHQR;YSFDTFSHQRPC	105	84	1.1.1.1024.11;1.1.1.1035.12;1.1.1.734.10;10.1.1.1103.9;10.1.1.1105.11;10.1.1.1106.7;10.1.1.1109.15;10.1.1.1109.2;10.1.1.1112.12;10.1.1.688.11;10.1.1.744.8;10.1.1.851.27;10.1.1.852.5;10.1.1.855.6;10.1.1.858.7;10.1.1.858.8;10.1.1.861.7;10.1.1.863.6;10.1.1.864.4;11.1.1.1032.8	4.41088	3.77	0.8547	0.00285892	0.0235957	up	metabolic process(GO:0008152);cellular process(GO:0009987);developmental process(GO:0032502);response to stimulus(GO:0050896)	cellular anatomical entity(GO:0110165)	catalytic activity(GO:0003824)	Lipid transport and metabolism(I)	Glycolysis / Gluconeogenesis(ko00010);Ascorbate and aldarate metabolism(ko00053);Fatty acid degradation(ko00071);Valine, leucine and isoleucine degradation(ko00280);Lysine degradation(ko00310);Arginine and proline metabolism(ko00330);Tryptophan metabolism(ko00380);beta-Alanine metabolism(ko00410);Pantothenate and CoA biosynthesis(ko00770);Metabolic pathways(ko01100);Biosynthesis of cofactors(ko01…	GO:0001561,fatty acid alpha-oxidation;GO:0030148,sphingolipid biosynthetic process;GO:0007417,central nervous system development;GO:0008544,epidermis development;GO:0046292,formaldehyde metabolic process;GO:0006714,sesquiterpenoid metabolic process;GO:0000302,response to reactive oxygen species;GO:0007422,peripheral nervous system development;GO:0033306,phytol metabolic process	GO:0042406,extrinsic component of endoplasmic reticulum membrane;GO:0005829,cytosol;GO:0005778,peroxisomal membrane;GO:0016021,integral component of membrane;GO:0005634,nucleus;GO:0005743,mitochondrial inner membrane;GO:0070062,extracellular exosome	GO:0052814,medium-chain-aldehyde dehydrogenase activity;GO:0004028,3-chloroallyl aldehyde dehydrogenase activity;GO:0050061,long-chain-aldehyde dehydrogenase activity;GO:0004030,aldehyde dehydrogenase [NAD(P)+] activity;GO:0046577,long-chain-alcohol oxidase activity	Glycolysis / Gluconeogenesis(ko00010);Ascorbate and aldarate metabolism(ko00053);Fatty acid degradation(ko00071);Valine, leucine and isoleucine degradation(ko00280);Lysine degradation(ko00310);Arginine and proline metabolism(ko00330);Histidine metabolism(ko00340);Tryptophan metabolism(ko00380);beta-Alanine metabolism(ko00410);Glycerolipid metabolism(ko00561);Pyruvate metabolism(ko00620);Pantothen…	--	Aldehyde dehydrogenase NAD(P)-dependent(IPR012394);Aldehyde dehydrogenase domain(IPR015590);Aldehyde dehydrogenase, cysteine active site(IPR016160);Aldehyde/histidinol dehydrogenase(IPR016161);Aldehyde dehydrogenase, N-terminal(IPR016162);Aldehyde dehydrogenase, C-terminal(IPR016163);Aldehyde dehydrogenase, glutamic acid active site(IPR029510)
258	tr|Q3V2G1|Q3V2G1_MOUSE	38.69	44.48	60.61	Uncharacterized protein OS=Mus musculus OX=10090 GN=Apoa1 PE=2 SV=1	Apoa1	30684.4	5.7	21	--	21	19	ARPALEDLR;DEPQSQWDK;DFANVYVDAVK;DFWDNLEK;DYVSQFESSSLGQQLNL;EDVELYR;ENWDTLGSTVSQLQER;LENWDTLGSTVSQLQER;LLENWDTLGSTVSQLQER;LQELQGR;LSPVAEEFR;QEMNKDLEEVK;SNPTLNEYHTR;THVDSLR;TQVQSVIDK;VAPLGAELQESAR;VKDFANVYVDAVK;VQPYLDEFQK;WKEDVELYR	77	72	10.1.1.1009.31;10.1.1.1080.28;10.1.1.865.21;11.1.1.938.30;13.1.1.510.22;13.1.1.513.20;14.1.1.1098.18;14.1.1.528.28;14.1.1.529.10;14.1.1.531.30;14.1.1.534.29;14.1.1.586.4;14.1.1.589.5;15.1.1.1034.30;15.1.1.470.27;15.1.1.531.7;15.1.1.544.23;2.1.1.229.21;2.1.1.255.15;3.1.1.330.2	0.662996	0.24	0.362	0.00727126	0.0421994	down	metabolic process(GO:0008152);cellular process(GO:0009987);multicellular organismal process(GO:0032501);developmental process(GO:0032502);locomotion(GO:0040011);regulation of catalytic activity(GO:0050790);response to stimulus(GO:0050896);localization(GO:0051179);biological regulation(GO:0065007)	protein-containing complex(GO:0032991);cellular anatomical entity(GO:0110165)	transporter activity(GO:0005215);binding(GO:0005488);molecular function regulator(GO:0098772)	--	PPAR signaling pathway(ko03320);Fat digestion and absorption(ko04975);Vitamin digestion and absorption(ko04977);Cholesterol metabolism(ko04979);African trypanosomiasis(ko05143)	GO:0060354,negative regulation of cell adhesion molecule production;GO:0042493,response to drug;GO:0007229,integrin-mediated signaling pathway;GO:0051180,vitamin transport;GO:0014012,peripheral nervous system axon regeneration;GO:0055091,phospholipid homeostasis;GO:0070328,triglyceride homeostasis;GO:0010898,positive regulation of triglyceride catabolic process;GO:0007186,G protein-coupled recept…	GO:0034366,spherical high-density lipoprotein particle;GO:0030139,endocytic vesicle;GO:0034361,very-low-density lipoprotein particle;GO:0072562,blood microparticle;GO:0005634,nucleus;GO:0034365,discoidal high-density lipoprotein particle;GO:0042627,chylomicron;GO:0070062,extracellular exosome;GO:0009986,cell surface	GO:0031210,phosphatidylcholine binding;GO:0070653,high-density lipoprotein particle receptor binding;GO:0005548,phospholipid transporter activity;GO:0042802,identical protein binding;GO:0001540,amyloid-beta binding;GO:0055102,lipase inhibitor activity;GO:0034191,apolipoprotein A-I receptor binding;GO:0120020,cholesterol transfer activity;GO:0045499,chemorepellent activity;GO:0015485,cholesterol b…	PPAR signaling pathway(ko03320);Fat digestion and absorption(ko04975);Vitamin digestion and absorption(ko04977);Cholesterol metabolism(ko04979);African trypanosomiasis(ko05143)	extr(score:29)	Apolipoprotein A/E(IPR000074)
269	sp|P19157|GSTP1_MOUSE	37.8	39.52	69.05	Glutathione S-transferase P 1 OS=Mus musculus OX=10090 GN=Gstp1 PE=1 SV=2	Gstp1	23609	8	60	--	27	24	AFLSSPEHVNRPINGNGK;AFLSSPEHVNRPINGNGKQ;ALPGHLKPFETLLSQNQGGK;CLYGQLPK;EAAQMDMVNDGVEDLR;EEVVTIDTWMQGLL;EEVVTIDTWMQGLLK;EEVVTIDTWMQGLLKPTCLYGQLPK;FEDGDLTLY;FEDGDLTLYQSN;FEDGDLTLYQSNAILR;GRSLGLYGK;IYTNYENGK;LKPFETLLSQNQGGK;LKPTCLYGQLPK;MLLADQGQSWKEEVVTIDTWMQGLLKPTCLYGQLPK;PPYTIVYFPVR;PTCLYGQLPK;SLGLYGK;TIVYFPVR;VNDGVEDLR;YTIVYFPVR;YVTLIYTNYENGK;YVTLIYTNYENGKNDYVK	278	266	1.1.1.692.12;1.1.1.695.12;1.1.1.696.10;1.1.1.700.30;1.1.1.703.23;1.1.1.705.30;1.1.1.708.22;1.1.1.711.27;1.1.1.758.26;10.1.1.508.16;10.1.1.508.17;10.1.1.535.7;10.1.1.628.30;10.1.1.650.29;10.1.1.653.28;10.1.1.656.25;10.1.1.757.28;10.1.1.877.17;10.1.1.878.31;10.1.1.954.28	0.486762	0.43	0.8833	0.00549093	0.0357504	down	metabolic process(GO:0008152);cellular process(GO:0009987);developmental process(GO:0032502);regulation of catalytic activity(GO:0050790);response to stimulus(GO:0050896);biological regulation(GO:0065007);detoxification(GO:0098754)	protein-containing complex(GO:0032991);cellular anatomical entity(GO:0110165)	catalytic activity(GO:0003824);binding(GO:0005488);antioxidant activity(GO:0016209);molecular function regulator(GO:0098772)	Posttranslational modification, protein turnover, chaperones(O)	Metabolism of xenobiotics by cytochrome P450(ko00980);Drug metabolism - cytochrome P450(ko00982);Drug metabolism - other enzymes(ko00983);Metabolic pathways(ko01100);Pathways in cancer(ko05200);Chemical carcinogenesis(ko05204);Prostate cancer(ko05215);Hepatocellular carcinoma(ko05225);Fluid shear stress and atherosclerosis(ko05418)	GO:0032930,positive regulation of superoxide anion generation;GO:0002674,negative regulation of acute inflammatory response;GO:0032869,cellular response to insulin stimulus;GO:0031100,animal organ regeneration;GO:0006749,glutathione metabolic process;GO:0070664,negative regulation of leukocyte proliferation;GO:1904706,negative regulation of vascular associated smooth muscle cell proliferation;GO:…	GO:0005829,cytosol;GO:0005739,mitochondrion;GO:0005634,nucleus;GO:0097057,TRAF2-GSTP1 complex;GO:0005886,plasma membrane;GO:0070062,extracellular exosome;GO:0005615,extracellular space	GO:0019207,kinase regulator activity;GO:0035731,dinitrosyl-iron complex binding;GO:0008432,JUN kinase binding;GO:0008144,drug binding;GO:0004364,glutathione transferase activity;GO:0043295,glutathione binding;GO:0035730,S-nitrosoglutathione binding;GO:0004602,glutathione peroxidase activity	Glutathione metabolism(ko00480);Metabolism of xenobiotics by cytochrome P450(ko00980);Drug metabolism - cytochrome P450(ko00982);Drug metabolism - other enzymes(ko00983);Metabolic pathways(ko01100);Platinum drug resistance(ko01524);Pathways in cancer(ko05200);Chemical carcinogenesis(ko05204);Prostate cancer(ko05215);Hepatocellular carcinoma(ko05225);Fluid shear stress and atherosclerosis(ko05418)	cyto(score:17);mito(score:12)	Glutathione S-transferase, Pi class(IPR003082);Glutathione S-transferase, N-terminal(IPR004045);Glutathione S-transferase, C-terminal(IPR004046);Glutathione S-transferase, C-terminal-like(IPR010987);Thioredoxin-like superfamily(IPR036249);Glutathione S-transferase, C-terminal domain superfamily(IPR036282)
271	tr|Q3UFJ3|Q3UFJ3_MOUSE	37.74	38.85	46.41	Pyruvate dehydrogenase E1 component subunit alpha OS=Mus musculus OX=10090 GN=Pdha1 PE=1 SV=1	Pdha1	43231.3	8.3	21	sp|P35486|ODPA_MOUSE	19	19	AAASTDYYK;ADQLYK;AHGFTFTR;AILAELTGR;ANDATFEIK;EEIQEVR;EIDVEVR;FAAAYCR;FANDATFEIK;GANQWIK;GDFIPGLR;GFCHLCDGQEACCVGLEAGINPTDHLITAYR;GPILMELQTYR;LEEGPPVTTVLTR;LPCIFICENNR;NFYGGNGIVGAQVPLGAGIALACK;RGDFIPGLR;TREEIQEVR;VDGMDILCVR	99	96	1.1.1.483.4;1.1.1.773.30;1.1.1.776.27;1.1.1.852.27;1.1.1.853.28;1.1.1.871.27;10.1.1.584.3;10.1.1.631.21;10.1.1.634.24;10.1.1.675.2;10.1.1.800.4;10.1.1.803.7;10.1.1.885.28;10.1.1.888.28;10.1.1.901.14;10.1.1.904.12;11.1.1.516.2;11.1.1.565.20;11.1.1.607.2;11.1.1.610.2	0.566994	0.22	0.388	0.00117048	0.0138308	down	metabolic process(GO:0008152);cellular process(GO:0009987);biological regulation(GO:0065007)	protein-containing complex(GO:0032991);cellular anatomical entity(GO:0110165)	catalytic activity(GO:0003824)	Energy production and conversion(C)	Glycolysis / Gluconeogenesis(ko00010);Citrate cycle (TCA cycle)(ko00020);Pyruvate metabolism(ko00620);Metabolic pathways(ko01100);Carbon metabolism(ko01200);HIF-1 signaling pathway(ko04066);Glucagon signaling pathway(ko04922);Central carbon metabolism in cancer(ko05230)	GO:0006006,glucose metabolic process;GO:0046487,glyoxylate metabolic process;GO:0061732,mitochondrial acetyl-CoA biosynthetic process from pyruvate;GO:0006099,tricarboxylic acid cycle;GO:0010510,regulation of acetyl-CoA biosynthetic process from pyruvate	GO:0005967,mitochondrial pyruvate dehydrogenase complex;GO:0005634,nucleus;GO:0043209,myelin sheath	GO:0004739,pyruvate dehydrogenase (acetyl-transferring) activity;GO:0034604,pyruvate dehydrogenase (NAD+) activity	Glycolysis / Gluconeogenesis(ko00010);Citrate cycle (TCA cycle)(ko00020);Pyruvate metabolism(ko00620);Metabolic pathways(ko01100);Carbon metabolism(ko01200);HIF-1 signaling pathway(ko04066);Glucagon signaling pathway(ko04922);Central carbon metabolism in cancer(ko05230)	cyto_mito(score:16.5);mito(score:30.5)	Dehydrogenase, E1 component(IPR001017);Pyruvate dehydrogenase (acetyl-transferring) E1 component, alpha subunit, subgroup y(IPR017597);Thiamin diphosphate-binding fold(IPR029061)
272	tr|D3YUM1|D3YUM1_MOUSE	37.68	39.27	58.02	NADH dehydrogenase [ubiquinone] flavoprotein 1, mitochondrial OS=Mus musculus OX=10090 GN=Ndufv1 PE=1 SV=1	Ndufv1	49912.8	8.2	21	--	19	19	AAYIYIR;EAYEAGLIGK;GAGAYICGEETALIESIEGK;GDARPAEIDSLWEISK;GEFYNEASNLQVAIR;GGAGFPTGLK;GGTWFAGFGR;GPDWILGEMK;HAGGVTGGWDNLLAVIPGGSSTPLIPK;IFTNLYGR;LKPPFPADVGVFGCPTTVANVETVAVSPTICR;LVEGCLVGGR;NACGSDYDFDVFVVR;PAEIDSLWEISK;QIEGHTICALGDGAAWPVQGLIR;STDIVK;SVCETVLMDFDALVQAQTGLGTAAVIVMDR;TICALGDGAAWPVQGLIR;YLVVNADEGEPGTCK	71	71	1.1.1.1077.13;1.1.1.375.19;1.1.1.745.15;1.1.1.748.12;10.1.1.728.19;11.1.1.672.7;11.1.1.675.9;14.1.1.1053.31;14.1.1.949.27;14.1.1.952.21;14.1.1.955.19;15.1.1.889.24;15.1.1.889.25;15.1.1.892.19;15.1.1.934.28;15.1.1.936.26;15.1.1.989.31;15.1.1.992.31;2.1.1.666.17;2.1.1.669.15	0.433434	0.1	0.2307	2.05366e-06	0.000237814	down	metabolic process(GO:0008152);cellular process(GO:0009987);localization(GO:0051179)	protein-containing complex(GO:0032991)	catalytic activity(GO:0003824);binding(GO:0005488)	Energy production and conversion(C)	Oxidative phosphorylation(ko00190);Metabolic pathways(ko01100);Thermogenesis(ko04714);Retrograde endocannabinoid signaling(ko04723);Non-alcoholic fatty liver disease(ko04932);Alzheimer disease(ko05010);Parkinson disease(ko05012);Amyotrophic lateral sclerosis(ko05014);Huntington disease(ko05016);Prion disease(ko05020);Pathways of neurodegeneration - multiple diseases(ko05022)	GO:0006810,transport;GO:0006120,mitochondrial electron transport, NADH to ubiquinone;GO:0009060,aerobic respiration;GO:0032981,mitochondrial respiratory chain complex I assembly	GO:0005747,mitochondrial respiratory chain complex I	GO:0051287,NAD binding;GO:0046872,metal ion binding;GO:0005515,protein binding;GO:0008137,NADH dehydrogenase (ubiquinone) activity;GO:0010181,FMN binding;GO:0051539,4 iron, 4 sulfur cluster binding	Oxidative phosphorylation(ko00190);Metabolic pathways(ko01100);Thermogenesis(ko04714);Retrograde endocannabinoid signaling(ko04723);Non-alcoholic fatty liver disease(ko04932);Alzheimer disease(ko05010);Parkinson disease(ko05012);Amyotrophic lateral sclerosis(ko05014);Huntington disease(ko05016);Prion disease(ko05020);Pathways of neurodegeneration - multiple diseases(ko05022)	mito(score:28)	NADH:ubiquinone oxidoreductase, 51kDa subunit, conserved site(IPR001949);NADH ubiquinone oxidoreductase, F subunit(IPR011537);NADH-ubiquinone oxidoreductase 51kDa subunit, FMN-binding domain(IPR011538);Soluble ligand binding domain(IPR019554);NADH-ubiquinone oxidoreductase 51kDa subunit, iron-sulphur binding domain(IPR019575);NADH-ubiquinone oxidoreductase 51kDa subunit, iron-sulphur binding doma…
279	sp|P28843|DPP4_MOUSE	36.94	37.7	21.97	Dipeptidyl peptidase 4 OS=Mus musculus OX=10090 GN=Dpp4 PE=1 SV=3	Dpp4	87436.1	6.4	20	--	19	19	AGAVNPTVK;CGIAVAPVSR;CLSCDLNPER;GDHYLCDVVWATEER;GSGYQGDK;HICHFPK;IQLTDHTNVK;ISLQWLR;KYPLLLDVYAGPCSQK;LAYVWK;LGTLEVEDQIEAAR;QLITEEK;RLGTLEVEDQIEAAR;TVWIPYPK;TYSLADYLK;VEPHLPSHR;VLEDNSALDR;WEYYDSVYTER;YPLLLDVYAGPCSQK	62	62	1.1.1.652.25;1.1.1.703.25;1.1.1.724.15;1.1.1.727.16;1.1.1.730.21;11.1.1.810.21;11.1.1.813.20;12.1.1.821.26;12.1.1.824.26;14.1.1.814.19;14.1.1.818.26;14.1.1.856.30;15.1.1.358.25;15.1.1.753.29;15.1.1.756.26;15.1.1.910.11;2.1.1.444.16;2.1.1.447.15;2.1.1.450.16;2.1.1.453.19	0.596023	0.29	0.4866	0.00609612	0.0376296	down	immune system process(GO:0002376);behavior(GO:0007610);metabolic process(GO:0008152);cellular process(GO:0009987);multicellular organismal process(GO:0032501);locomotion(GO:0040011);biological process involved in interspecies interaction between organisms(GO:0044419);response to stimulus(GO:0050896);localization(GO:0051179);biological regulation(GO:0065007)	cellular anatomical entity(GO:0110165)	catalytic activity(GO:0003824);binding(GO:0005488)	Amino acid transport and metabolism(E)	Protein digestion and absorption(ko04974)	GO:0043542,endothelial cell migration;GO:0010716,negative regulation of extracellular matrix disassembly;GO:0008284,positive regulation of cell population proliferation;GO:0001666,response to hypoxia;GO:0051234,establishment of localization;GO:0036343,psychomotor behavior;GO:0031295,T cell costimulation;GO:0035641,locomotory exploration behavior;GO:0001662,behavioral fear response;GO:0046718,vira…	GO:0009986,cell surface;GO:0071438,invadopodium membrane;GO:0070062,extracellular exosome;GO:0045121,membrane raft;GO:0005783,endoplasmic reticulum;GO:0031258,lamellipodium membrane;GO:0005765,lysosomal membrane;GO:0005794,Golgi apparatus;GO:0030139,endocytic vesicle;GO:0016324,apical plasma membrane;GO:0046581,intercellular canaliculus;GO:0005925,focal adhesion;GO:0016021,integral component of m…	GO:0008239,dipeptidyl-peptidase activity;GO:0042277,peptide binding;GO:0002020,protease binding;GO:0005518,collagen binding;GO:0001618,virus receptor activity;GO:0005102,signaling receptor binding;GO:0042803,protein homodimerization activity;GO:0004252,serine-type endopeptidase activity	Protein digestion and absorption(ko04974)	E.R.(score:14.5);E.R._golg(score:10);extr(score:10)	Peptidase S9, prolyl oligopeptidase, catalytic domain(IPR001375);Dipeptidylpeptidase IV, N-terminal domain(IPR002469);Peptidase S9, serine active site(IPR002471);Alpha/Beta hydrolase fold(IPR029058);Dipeptidylpeptidase IV, N-terminal domain superfamily(IPR038554);Dipeptidyl peptidase 4, low complexity region(IPR040522)
281	sp|P67778|PHB_MOUSE	36.85	41.81	75.74	Prohibitin OS=Mus musculus OX=10090 GN=Phb PE=1 SV=1	Phb	29819.8	5.5	26	--	22	21	AAELIANSLATAGDGLIELR;AAIISAEGDSK;AATFGLILDDVSLTHLTFGK;AVIFDR;DLQNVNITLR;EFTEAVEAK;FDAGELITQR;GVQDIVVGEGTHFLIPWVQK;IISAEGDSKAAELIANSLATAGDGLIELR;ILFRPVASQLPR;IYTSIGEDYDER;KLEAAEDIAYQLSR;LEAAEDIAYQLSR;NITYLPAGQSVL;NITYLPAGQSVLLQLPQ;NVPVITGSK;QVAQQEAER;QVSDDLTER;SLATAGDGLIELR;VFESIGK;VLPSITTEILK	151	146	1.1.1.1058.11;1.1.1.1085.29;1.1.1.1085.30;1.1.1.541.26;1.1.1.544.26;1.1.1.547.28;1.1.1.547.29;1.1.1.550.20;1.1.1.553.12;1.1.1.943.19;1.1.1.943.28;1.1.1.946.22;1.1.1.949.22;10.1.1.1001.5;10.1.1.1001.6;10.1.1.1004.4;10.1.1.1007.8;10.1.1.1010.9;10.1.1.1160.8;10.1.1.1163.8	0.2843	0.12	0.4221	5.95124e-05	0.00215361	down	metabolic process(GO:0008152);cellular process(GO:0009987);reproductive process(GO:0022414);developmental process(GO:0032502);response to stimulus(GO:0050896);biological regulation(GO:0065007)	cellular anatomical entity(GO:0110165)	binding(GO:0005488);transcription regulator activity(GO:0140110)	Posttranslational modification, protein turnover, chaperones(O)	--	GO:0000122,negative regulation of transcription by RNA polymerase II;GO:0043434,response to peptide hormone;GO:0060766,negative regulation of androgen receptor signaling pathway;GO:0070374,positive regulation of ERK1 and ERK2 cascade;GO:0008285,negative regulation of cell population proliferation;GO:0045745,positive regulation of G protein-coupled receptor signaling pathway;GO:0010944,negative re…	GO:0043209,myelin sheath;GO:0030061,mitochondrial crista;GO:0005654,nucleoplasm;GO:0005887,integral component of plasma membrane;GO:0031315,extrinsic component of mitochondrial outer membrane;GO:0009986,cell surface;GO:0005769,early endosome;GO:0070062,extracellular exosome	GO:0031871,proteinase activated receptor binding;GO:0042826,histone deacetylase binding;GO:0000981,DNA-binding transcription factor activity, RNA polymerase II-specific;GO:0008022,protein C-terminus binding;GO:0000976,transcription regulatory region sequence-specific DNA binding;GO:0001851,complement component C3b binding;GO:0001850,complement component C3a binding	--	cyto(score:13.5);mito(score:10)	Prohibitin(IPR000163);Band 7 domain(IPR001107);Band 7/SPFH domain superfamily(IPR036013)
290	tr|Q3TIC8|Q3TIC8_MOUSE	36.19	37.03	57.29	Uncharacterized protein OS=Mus musculus OX=10090 GN=Uqcrc1 PE=2 SV=1	Uqcrc1	52752.1	6	37	--	22	20	ALQSVPETQVSILDNGLR;EHTAYLIK;EMQENDASMQNVVFDYLHATAFQGTPLAQAVEGPSENVR;EVESIGAHLNAYSTR;IQEVDAQMLR;LCTSATESEVTR;MVLAAAGGVEHQQLLDLAQK;NALVSHLDGTTPVCEDIGR;NNGAGYFLEHLAFK;NRPGNALEK;RIPLAEWESR;SGMFWLR;SLLTYGR;TATFAQALQSVPETQVSILDNGLR;TDLTDYLNR;VVELLADIVQN;VVELLADIVQNSSLEDSQIEK;VVELLADIVQNSSLEDSQIEKER;VYEEDAVPGLTPCR;YFYDQCPAVAGYGPIEQLPDYNR	150	144	1.1.1.437.29;1.1.1.440.29;1.1.1.824.13;1.1.1.948.15;10.1.1.719.8;10.1.1.721.24;10.1.1.722.3;10.1.1.722.5;10.1.1.723.26;10.1.1.725.3;10.1.1.726.4;10.1.1.728.4;10.1.1.754.15;10.1.1.757.13;10.1.1.793.13;10.1.1.973.31;10.1.1.976.29;11.1.1.595.14;11.1.1.598.18;11.1.1.655.3	0.53146	0.19	0.3575	0.0010607	0.0129567	down	metabolic process(GO:0008152);cellular process(GO:0009987);response to stimulus(GO:0050896);localization(GO:0051179)	protein-containing complex(GO:0032991);cellular anatomical entity(GO:0110165)	catalytic activity(GO:0003824);binding(GO:0005488)	General function prediction only(R)	Oxidative phosphorylation(ko00190);Metabolic pathways(ko01100);Cardiac muscle contraction(ko04260);Thermogenesis(ko04714);Non-alcoholic fatty liver disease(ko04932);Alzheimer disease(ko05010);Parkinson disease(ko05012);Amyotrophic lateral sclerosis(ko05014);Huntington disease(ko05016);Prion disease(ko05020);Pathways of neurodegeneration - multiple diseases(ko05022)	GO:1902600,proton transmembrane transport;GO:0043279,response to alkaloid;GO:0016485,protein processing;GO:0006122,mitochondrial electron transport, ubiquinol to cytochrome c;GO:0014823,response to activity;GO:0009060,aerobic respiration	GO:0043209,myelin sheath;GO:0005750,mitochondrial respiratory chain complex III	GO:0004222,metalloendopeptidase activity;GO:0044877,protein-containing complex binding;GO:0008121,ubiquinol-cytochrome-c reductase activity;GO:0008270,zinc ion binding;GO:0031625,ubiquitin protein ligase binding	Oxidative phosphorylation(ko00190);Metabolic pathways(ko01100);Cardiac muscle contraction(ko04260);Thermogenesis(ko04714);Non-alcoholic fatty liver disease(ko04932);Alzheimer disease(ko05010);Parkinson disease(ko05012);Amyotrophic lateral sclerosis(ko05014);Huntington disease(ko05016);Prion disease(ko05020);Pathways of neurodegeneration - multiple diseases(ko05022)	cyto_mito(score:16);mito(score:29)	Peptidase M16, C-terminal(IPR007863);Metalloenzyme, LuxS/M16 peptidase-like(IPR011249);Peptidase M16, N-terminal(IPR011765)
291	sp|P56654|CP237_MOUSE	36.17	40.86	45.31	Cytochrome P450 2C37 OS=Mus musculus OX=10090 GN=Cyp2c37 PE=1 SV=2	Cyp2c37	55605.8	7.1	24	--	21	4	DFIDYFLINGGQEDGNQPLQNR;FIDLIPNSLPHEVTSDIK;NYASIK;SDYFIPFSTGK	83	14	--	0.360574	0.08	0.2219	7.85069e-07	0.000150102	down	metabolic process(GO:0008152);cellular process(GO:0009987)	cellular anatomical entity(GO:0110165)	catalytic activity(GO:0003824);binding(GO:0005488)	Secondary metabolites biosynthesis, transport and catabolism(Q);Defense mechanisms(V)	Steroid hormone biosynthesis(ko00140);Arachidonic acid metabolism(ko00590);Linoleic acid metabolism(ko00591);Retinol metabolism(ko00830);Metabolic pathways(ko01100);Serotonergic synapse(ko04726);Inflammatory mediator regulation of TRP channels(ko04750);Chemical carcinogenesis(ko05204)	GO:0019373,epoxygenase P450 pathway;GO:0043651,linoleic acid metabolic process;GO:0055114,oxidation-reduction process	GO:0031090,organelle membrane;GO:0005789,endoplasmic reticulum membrane	GO:0008395,steroid hydroxylase activity;GO:0020037,heme binding;GO:0008392,arachidonic acid epoxygenase activity;GO:0070330,aromatase activity;GO:0071614,linoleic acid epoxygenase activity;GO:0005506,iron ion binding	Steroid hormone biosynthesis(ko00140);Arachidonic acid metabolism(ko00590);Linoleic acid metabolism(ko00591);Retinol metabolism(ko00830);Metabolic pathways(ko01100);Serotonergic synapse(ko04726);Inflammatory mediator regulation of TRP channels(ko04750);Chemical carcinogenesis(ko05204)	E.R.(score:24)	Cytochrome P450(IPR001128);Cytochrome P450, E-class, group I(IPR002401);Cytochrome P450, conserved site(IPR017972);Cytochrome P450 superfamily(IPR036396)
298	sp|Q8BH95|ECHM_MOUSE	35.69	36.27	55.86	Enoyl-CoA hydratase, mitochondrial OS=Mus musculus OX=10090 GN=Echs1 PE=1 SV=1	Echs1	31474.1	8.7	24	--	20	19	AFAAGADIK;AQFGQPEILLGTIPGAGGTQR;ASGANFQYIITEK;ESVNAAFEMTLTEGNK;ESVNAAFEMTLTEGNKLEK;FLSHWDHITR;FQYIITEK;GANFQYIITEK;IFPVEK;ISAQDAK;IVVAMAK;LFYSTFATDDR;LFYSTFATDDRR;LVEEAIQCAEK;NSSVGLIQLNR;NSSVGLIQLNRPK;QAGLVSK;SLAMEMVLTGDR;TFQDCYSSK	137	135	1.1.1.349.22;1.1.1.352.20;1.1.1.645.7;1.1.1.650.7;1.1.1.689.11;1.1.1.692.7;1.1.1.695.6;1.1.1.698.8;1.1.1.777.24;1.1.1.780.21;1.1.1.823.31;1.1.1.826.31;10.1.1.648.29;10.1.1.716.23;10.1.1.828.30;10.1.1.829.9;10.1.1.832.30;10.1.1.955.15;11.1.1.579.31;11.1.1.593.28	4.14072	3.38	0.8162	0.00221639	0.0199634	up	metabolic process(GO:0008152);cellular process(GO:0009987)	cellular anatomical entity(GO:0110165)	catalytic activity(GO:0003824);binding(GO:0005488)	Lipid transport and metabolism(I)	Fatty acid elongation(ko00062);Fatty acid degradation(ko00071);Valine, leucine and isoleucine degradation(ko00280);Lysine degradation(ko00310);Tryptophan metabolism(ko00380);beta-Alanine metabolism(ko00410);Propanoate metabolism(ko00640);Butanoate metabolism(ko00650);Metabolic pathways(ko01100);Carbon metabolism(ko01200);Fatty acid metabolism(ko01212)	GO:0006635,fatty acid beta-oxidation	GO:0070062,extracellular exosome;GO:0005759,mitochondrial matrix	GO:0004300,enoyl-CoA hydratase activity;GO:0005515,protein binding	Fatty acid elongation(ko00062);Fatty acid degradation(ko00071);Valine, leucine and isoleucine degradation(ko00280);Lysine degradation(ko00310);Tryptophan metabolism(ko00380);beta-Alanine metabolism(ko00410);Propanoate metabolism(ko00640);Butanoate metabolism(ko00650);Metabolic pathways(ko01100);Carbon metabolism(ko01200);Fatty acid metabolism(ko01212)	mito(score:32)	Enoyl-CoA hydratase/isomerase(IPR001753);Enoyl-CoA hydratase, C-terminal(IPR014748);Enoyl-CoA hydratase/isomerase, conserved site(IPR018376);ClpP/crotonase-like domain superfamily(IPR029045)
304	sp|Q3UEG6|AGT2_MOUSE	35.17	36.37	40.94	Alanine--glyoxylate aminotransferase 2, mitochondrial OS=Mus musculus OX=10090 GN=Agxt2 PE=1 SV=1	Agxt2	57114.6	8	18	--	17	17	AIGSAVLEVIEEENLQR;DCSCAPDCCQAK;DSPVQTVR;DTLNTSVATSIAGFFAEPIQGVNGVVQYPK;GAYHGCSPYTLGLTNVGIYK;GGNFSQTFR;GGVCIADEVQTGFGR;GPWGGIHCR;LRDEFDIVGDVR;LSALLPEPLK;MEVDFAYEVFR;NSQEVGTYMLLK;TEVNQIHEDCK;TLGLTNVGIYK;VIFLVNSGSEANDLAMVMAR;VLAIHK;YQSLAYSR	78	78	1.1.1.1055.16;1.1.1.1058.12;1.1.1.330.26;1.1.1.872.17;1.1.1.875.16;1.1.1.878.22;1.1.1.879.19;1.1.1.881.22;10.1.1.1060.13;10.1.1.563.9;10.1.1.566.10;10.1.1.569.7;11.1.1.495.27;11.1.1.551.24;12.1.1.405.31;12.1.1.570.23;13.1.1.400.31;13.1.1.448.22;13.1.1.782.26;14.1.1.471.27	0.520527	0.18	0.3458	0.000404331	0.00684525	down	metabolic process(GO:0008152);cellular process(GO:0009987);biological regulation(GO:0065007)	cellular anatomical entity(GO:0110165)	catalytic activity(GO:0003824);binding(GO:0005488)	Amino acid transport and metabolism(E);Cell wall/membrane/envelope biogenesis(M);Signal transduction mechanisms(T)	Alanine, aspartate and glutamate metabolism(ko00250);Glycine, serine and threonine metabolism(ko00260);Cysteine and methionine metabolism(ko00270);Valine, leucine and isoleucine degradation(ko00280);Metabolic pathways(ko01100)	GO:0009436,glyoxylate catabolic process;GO:0019481,L-alanine catabolic process, by transamination;GO:0045429,positive regulation of nitric oxide biosynthetic process;GO:0019265,glycine biosynthetic process, by transamination of glyoxylate;GO:0046135,pyrimidine nucleoside catabolic process	GO:0005759,mitochondrial matrix	GO:0016223,beta-alanine-pyruvate transaminase activity;GO:0008453,alanine-glyoxylate transaminase activity;GO:0047305,(R)-3-amino-2-methylpropionate-pyruvate transaminase activity;GO:0042802,identical protein binding;GO:0030170,pyridoxal phosphate binding	Alanine, aspartate and glutamate metabolism(ko00250);Glycine, serine and threonine metabolism(ko00260);Cysteine and methionine metabolism(ko00270);Valine, leucine and isoleucine degradation(ko00280);Metabolic pathways(ko01100)	cyto_mito(score:16);mito(score:29.5)	Aminotransferase class-III(IPR005814);Pyridoxal phosphate-dependent transferase, major domain(IPR015421);Pyridoxal phosphate-dependent transferase domain 1(IPR015422);Pyridoxal phosphate-dependent transferase(IPR015424)
313	tr|A0A0J9YU79|A0A0J9YU79_MOUSE	34.56	36.48	73.49	Ketohexokinase OS=Mus musculus OX=10090 GN=Khk PE=1 SV=1	Khk	32740	6.1	30	--	18	18	CAFMGSLAPGHVADFLVADFR;CGLQGFDGIV;EELFQLFSYGEVVFVSK;FGCQVAGK;GATLVCAWAEEGADALGPDGQLLHSDAFPPPR;GGNASNSCTVLSLLGAR;GVDVSQVTWQSQGDTPCSCCIVNNSNGSR;HLGFQSAVEALR;IEEHNAK;KGATLVCAWAEEGADALGPDGQLLHSDAFPPPR;MGSLAPGHVADFLVADFR;NASEQVK;QPLPQK;TIILYDTNLPDVSAK;VADFLVADFR;VSVEIEKPR;VVDTLGAGDTFNASVIFSLSK;WIHIEGR	156	155	1.1.1.1000.16;1.1.1.1003.13;1.1.1.1006.15;1.1.1.1009.18;1.1.1.1012.19;1.1.1.1013.13;1.1.1.1016.14;1.1.1.1020.19;1.1.1.1023.22;1.1.1.1052.11;1.1.1.1059.11;1.1.1.1064.11;1.1.1.1072.14;1.1.1.1075.13;1.1.1.1085.14;1.1.1.697.24;1.1.1.700.23;1.1.1.786.28;1.1.1.789.25;1.1.1.792.30	0.411448	0.3	0.7292	0.00170453	0.0170748	down	metabolic process(GO:0008152);cellular process(GO:0009987);response to stimulus(GO:0050896);biological regulation(GO:0065007)	cellular anatomical entity(GO:0110165)	catalytic activity(GO:0003824);binding(GO:0005488)	Carbohydrate transport and metabolism(G);Inorganic ion transport and metabolism(P);Secondary metabolites biosynthesis, transport and catabolism(Q)	Fructose and mannose metabolism(ko00051);Metabolic pathways(ko01100)	GO:0061624,fructose catabolic process to hydroxyacetone phosphate and glyceraldehyde-3-phosphate;GO:0046835,carbohydrate phosphorylation;GO:0061625,glycolytic process through fructose-1-phosphate;GO:0010043,response to zinc ion;GO:0009749,response to glucose;GO:0009750,response to fructose;GO:0032868,response to insulin;GO:0009744,response to sucrose;GO:0070873,regulation of glycogen metabolic pr…	GO:0005829,cytosol;GO:0005634,nucleus;GO:0070062,extracellular exosome	GO:0005515,protein binding;GO:0005524,ATP binding;GO:0004454,ketohexokinase activity	Fructose and mannose metabolism(ko00051);Metabolic pathways(ko01100)	extr(score:29)	Carbohydrate kinase PfkB(IPR011611);Ribokinase-like(IPR029056);Ketohexokinase(IPR034093)
315	tr|Q5FWJ3|Q5FWJ3_MOUSE	34.47	45.13	43.78	Vimentin OS=Mus musculus OX=10090 GN=Vim PE=1 SV=1	Vim	53687.1	4.8	24	tr|Q3V2S4|Q3V2S4_MOUSE;tr|Q3U6S1|Q3U6S1_MOUSE;sp|P20152|VIME_MOUSE	22	15	EEAESTLQSFR;EMEENFALEAANYQDTIGR;ETNLESLPLVDTHSK;FANYIDK;GTNESLER;ILLAELEQLK;KVESLQEEIAFLK;LGDLYEEEMR;LLQDSVDFSLADAINTEFK;NLQEAEEWYK;QDVDNASLAR;QESNEYR;QVDQLTNDK;QVQSLTCEVDALK;VESLQEEIAFLK	88	60	1.1.1.441.30;10.1.1.444.9;11.1.1.1124.7;11.1.1.384.19;12.1.1.1072.17;12.1.1.1075.15;12.1.1.1078.11;12.1.1.1078.12;12.1.1.1080.2;12.1.1.1081.8;12.1.1.1082.8;12.1.1.1082.9;12.1.1.1085.6;12.1.1.1085.7;12.1.1.1088.6;12.1.1.1089.7;12.1.1.1137.5;12.1.1.1141.9;12.1.1.400.20;13.1.1.1079.2	3.21714	2.33	0.7243	0.00386403	0.0289124	up	cellular process(GO:0009987);reproductive process(GO:0022414);developmental process(GO:0032502);growth(GO:0040007);response to stimulus(GO:0050896);biological regulation(GO:0065007)	cellular anatomical entity(GO:0110165)	structural molecule activity(GO:0005198);binding(GO:0005488)	--	Epstein-Barr virus infection(ko05169);MicroRNAs in cancer(ko05206)	GO:0044344,cellular response to fibroblast growth factor stimulus;GO:0010977,negative regulation of neuron projection development;GO:0070307,lens fiber cell development;GO:0032355,response to estradiol;GO:0007568,aging;GO:0010043,response to zinc ion;GO:0043403,skeletal muscle tissue regeneration;GO:0046697,decidualization;GO:1900147,regulation of Schwann cell migration;GO:0060395,SMAD protein si…	GO:0031012,extracellular matrix;GO:0016363,nuclear matrix;GO:0048471,perinuclear region of cytoplasm;GO:0070062,extracellular exosome;GO:0044297,cell body;GO:0005777,peroxisome;GO:0005925,focal adhesion;GO:0030424,axon;GO:0031252,cell leading edge;GO:0005886,plasma membrane;GO:0030496,midbody;GO:0045098,type III intermediate filament;GO:0005829,cytosol	GO:0003725,double-stranded RNA binding;GO:0042802,identical protein binding;GO:0005212,structural constituent of eye lens;GO:0008022,protein C-terminus binding;GO:0005200,structural constituent of cytoskeleton;GO:0019901,protein kinase binding;GO:1990254,keratin filament binding;GO:0005515,protein binding;GO:0051721,protein phosphatase 2A binding;GO:0097110,scaffold protein binding	Epstein-Barr virus infection(ko05169);MicroRNAs in cancer(ko05206)	nucl(score:16)	Intermediate filament head, DNA-binding domain(IPR006821);Intermediate filament protein, conserved site(IPR018039);Vimentin(IPR027699);Intermediate filament, rod domain(IPR039008);Intermediate filament, rod domain, coil 1B(IPR042180)
324	sp|Q8BMF4|ODP2_MOUSE	34.28	35.61	37.23	Dihydrolipoyllysine-residue acetyltransferase component of pyruvate dehydrogenase complex, mitochondrial OS=Mus musculus OX=10090 GN=Dlat PE=1 SV=2	Dlat	67941	8.8	22	--	19	19	ASALACLK;DIDSFVPSK;DVPLGAPLCIIVEK;DVPVGSIICITVEKPQDIEAFK;GFDVASVMSVTLSCDHR;GIDLTQVK;GLETIASDVVSLASK;ILAIGASEDK;ILVPEGTR;ISEGDLIAEVETDK;ISVNDFIIK;LIPADNEK;LQPHEFQGGTFTISNLGMFGIK;LSEGDLLAEIETDK;NFSAIINPPQACILAIGASEDK;NFSAIINPPQACILAIGASEDKLIPADNEK;VAPAPAGVFTDIPISNIR;VFVSPLAK;VVDGAVGAQWLAEFK	87	87	1.1.1.669.25;1.1.1.672.2;1.1.1.672.27;1.1.1.835.16;10.1.1.1020.30;10.1.1.1022.15;10.1.1.1023.28;10.1.1.737.19;10.1.1.796.24;11.1.1.670.23;11.1.1.726.23;11.1.1.934.28;11.1.1.937.7;11.1.1.940.28;11.1.1.943.29;11.1.1.951.30;12.1.1.1007.11;12.1.1.1010.12;12.1.1.1010.13;12.1.1.1013.21	0.457263	0.24	0.5248	0.000471771	0.00746327	down	metabolic process(GO:0008152);cellular process(GO:0009987);multicellular organismal process(GO:0032501);biological regulation(GO:0065007)	protein-containing complex(GO:0032991);cellular anatomical entity(GO:0110165)	catalytic activity(GO:0003824);binding(GO:0005488)	Energy production and conversion(C)	Glycolysis / Gluconeogenesis(ko00010);Citrate cycle (TCA cycle)(ko00020);Pyruvate metabolism(ko00620);Metabolic pathways(ko01100);Carbon metabolism(ko01200)	GO:0006006,glucose metabolic process;GO:0046487,glyoxylate metabolic process;GO:0061732,mitochondrial acetyl-CoA biosynthetic process from pyruvate;GO:0006099,tricarboxylic acid cycle;GO:0010510,regulation of acetyl-CoA biosynthetic process from pyruvate;GO:0030431,sleep	GO:0043209,myelin sheath;GO:0005967,mitochondrial pyruvate dehydrogenase complex	GO:0005515,protein binding;GO:0034604,pyruvate dehydrogenase (NAD+) activity;GO:0004742,dihydrolipoyllysine-residue acetyltransferase activity;GO:0000166,nucleotide binding	Glycolysis / Gluconeogenesis(ko00010);Citrate cycle (TCA cycle)(ko00020);Pyruvate metabolism(ko00620);Metabolic pathways(ko01100);Carbon metabolism(ko01200)	mito(score:16)	Biotin/lipoyl attachment(IPR000089);2-oxoacid dehydrogenase acyltransferase, catalytic domain(IPR001078);2-oxo acid dehydrogenase, lipoyl-binding site(IPR003016);Peripheral subunit-binding domain(IPR004167);Dihydrolipoyllysine-residue acetyltransferase component of pyruvate dehydrogenase complex(IPR006257);Single hybrid motif(IPR011053);Chloramphenicol acetyltransferase-like domain superfamily(IP…
334	sp|P23953|EST1C_MOUSE	33.56	51.12	40.79	Carboxylesterase 1C OS=Mus musculus OX=10090 GN=Ces1c PE=1 SV=4	Ces1c	61055.3	4.7	30	--	26	18	AEEVAFWTELLAK;AISESGVVINTNVGK;EGASEEETNLSK;EILPLK;GNWAHLDQLAALR;GVDDPAK;HSLLPPVVDTTQGK;ILSDMFSTEK;ISEDCLYLNIYSPADLTK;LKAEEVAFWTELLAK;NPPETDPTEHTEH;NPPETDPTEHTEHK;QKTESELLEISGK;RPQTVEGDHGDEIFFVFGAPLLK;SFNTVPYIVGF;SFNTVPYIVGFNK;TESELLEISGK;YRPSFVSDK	127	63	1.1.1.793.8;1.1.1.794.21;1.1.1.795.4;1.1.1.797.24;1.1.1.987.13;10.1.1.1019.16;10.1.1.1022.21;10.1.1.448.31;10.1.1.701.21;10.1.1.702.8;10.1.1.704.22;10.1.1.707.20;11.1.1.377.30;11.1.1.462.29;11.1.1.465.12;11.1.1.635.26;11.1.1.951.19;12.1.1.1158.2;12.1.1.1161.2;12.1.1.1165.3	0.485692	0.39	0.803	0.00459788	0.0323426	down	metabolic process(GO:0008152);cellular process(GO:0009987);multicellular organismal process(GO:0032501);developmental process(GO:0032502);response to stimulus(GO:0050896)	cellular anatomical entity(GO:0110165)	catalytic activity(GO:0003824)	Lipid transport and metabolism(I)	Drug metabolism - other enzymes(ko00983)	GO:0006695,cholesterol biosynthetic process;GO:0051791,medium-chain fatty acid metabolic process;GO:0030855,epithelial cell differentiation;GO:0006637,acyl-CoA metabolic process;GO:0046464,acylglycerol catabolic process;GO:0034379,very-low-density lipoprotein particle assembly;GO:0019626,short-chain fatty acid catabolic process;GO:0009636,response to toxic substance	GO:0005615,extracellular space;GO:0005788,endoplasmic reticulum lumen;GO:0005829,cytosol;GO:0005811,lipid droplet	GO:0004806,triglyceride lipase activity;GO:0004771,sterol esterase activity	Drug metabolism - other enzymes(ko00983)	extr(score:19)	Carboxylesterase, type B(IPR002018);Carboxylesterase type B, conserved site(IPR019819);Carboxylesterase type B, active site(IPR019826);Alpha/Beta hydrolase fold(IPR029058)
352	sp|P36552|HEM6_MOUSE	32.14	32.81	32.51	Oxygen-dependent coproporphyrinogen-III oxidase, mitochondrial OS=Mus musculus OX=10090 GN=Cpox PE=1 SV=2	Cpox	49714.1	8.7	17	--	16	16	ALAQVDGVADFTVDR;ALAQVDGVADFTVDRWER;EACDQHGPDIYPK;EAEILEVLR;EEDGDELAR;EGGGGITCVLQDGR;FGLFTPGSR;GIGGIFFDDLDSPSK;GIGGIFFDDLDSPSKEEAFR;IESILMSLPLTAR;KEGGGGITCVLQDGR;REEDGDELAR;RGIGGIFFDDLDSPSKEEAFR;TCAEAVVPSYVPIVK;WCDDYFFIVHR;YVEFNLLYDR	59	59	1.1.1.419.22;1.1.1.422.21;10.1.1.1004.14;10.1.1.1006.2;10.1.1.1007.24;10.1.1.1021.6;10.1.1.858.17;10.1.1.858.31;10.1.1.989.16;10.1.1.990.18;11.1.1.850.12;11.1.1.935.23;11.1.1.939.21;11.1.1.952.30;12.1.1.863.7;12.1.1.921.15;13.1.1.926.17;14.1.1.933.2;14.1.1.936.3;15.1.1.474.31	1.79658	0.59	0.3283	0.00162541	0.0165689	up	metabolic process(GO:0008152);cellular process(GO:0009987);response to stimulus(GO:0050896)	cellular anatomical entity(GO:0110165)	catalytic activity(GO:0003824);structural molecule activity(GO:0005198);binding(GO:0005488)	Coenzyme transport and metabolism(H)	Porphyrin and chlorophyll metabolism(ko00860);Metabolic pathways(ko01100);Biosynthesis of cofactors(ko01240)	GO:0010039,response to iron ion;GO:0006782,protoporphyrinogen IX biosynthetic process;GO:0055114,oxidation-reduction process;GO:0046685,response to arsenic-containing substance;GO:0017085,response to insecticide;GO:0051597,response to methylmercury;GO:0010288,response to lead ion	GO:0005758,mitochondrial intermembrane space;GO:0005743,mitochondrial inner membrane	GO:0042803,protein homodimerization activity;GO:0004109,coproporphyrinogen oxidase activity;GO:0005212,structural constituent of eye lens	Porphyrin and chlorophyll metabolism(ko00860);Metabolic pathways(ko01100);Biosynthesis of cofactors(ko01240)	cyto(score:12.5);cyto_nucl(score:15.5);nucl(score:15.5)	Coproporphyrinogen III oxidase, aerobic(IPR001260);Coproporphyrinogen III oxidase, conserved site(IPR018375);Oxygen-dependent coproporphyrinogen III oxidase superfamily(IPR036406)
355	tr|Q545S0|Q545S0_MOUSE	31.88	33.35	47.47	Sulfurtransferase OS=Mus musculus OX=10090 GN=Tst PE=1 SV=1	Tst	33465.7	8	22	sp|P52196|THTR_MOUSE	15	15	AIFQDK;ALVSTK;ATLNLSLLK;EGHPVTSEPSRPEPAVFK;FQLVDSR;HVPGASFFDIEECR;KVDLSQPLIATCR;RFQLVDSR;TVSVLNGGFR;TYEQVLENLQSK;VDLSQPLIATCR;VHQVLYR;VLDASWYSPGTR;WLAESIR;YLGTQPEPDIVGLDSGHIR	158	158	1.1.1.716.27;1.1.1.720.25;1.1.1.741.25;1.1.1.744.24;1.1.1.747.21;10.1.1.534.2;10.1.1.537.6;10.1.1.737.7;10.1.1.740.10;10.1.1.743.8;10.1.1.746.6;10.1.1.749.4;10.1.1.752.5;10.1.1.769.24;10.1.1.772.6;10.1.1.777.13;10.1.1.778.17;10.1.1.781.16;10.1.1.834.7;10.1.1.910.7	0.540608	0.37	0.6844	0.00552001	0.0357504	down	metabolic process(GO:0008152);cellular process(GO:0009987);developmental process(GO:0032502);localization(GO:0051179)	cellular anatomical entity(GO:0110165)	catalytic activity(GO:0003824);binding(GO:0005488)	Inorganic ion transport and metabolism(P)	Cysteine and methionine metabolism(ko00270);Sulfur metabolism(ko00920);Metabolic pathways(ko01100);Sulfur relay system(ko04122)	GO:0030855,epithelial cell differentiation;GO:0009440,cyanate catabolic process;GO:0035928,rRNA import into mitochondrion;GO:0016226,iron-sulfur cluster assembly;GO:0070221,sulfide oxidation, using sulfide:quinone oxidoreductase	GO:0005615,extracellular space;GO:0070062,extracellular exosome;GO:0005743,mitochondrial inner membrane;GO:0005759,mitochondrial matrix	GO:0005515,protein binding;GO:0008097,5S rRNA binding;GO:0004792,thiosulfate sulfurtransferase activity	Cysteine and methionine metabolism(ko00270);Sulfur metabolism(ko00920);Metabolic pathways(ko01100);Sulfur relay system(ko04122)	mito(score:25)	Thiosulphate sulfurtransferase, conserved site(IPR001307);Rhodanese-like domain(IPR001763);Rhodanese-like domain superfamily(IPR036873)
363	tr|Q5F2A7|Q5F2A7_MOUSE	31.49	33.73	39.66	RNA helicase OS=Mus musculus OX=10090 GN=Eif4a1 PE=1 SV=1	Eif4a1	46153.5	5.1	20	tr|Q4FZL1|Q4FZL1_MOUSE;sp|P60843|IF4A1_MOUSE	17	8	AILPCIK;ATQALVLAPTR;DQIYDIFQK;EELTLEGIR;GFKDQIYDIFQK;KEELTLEGIR;LNSNTQVVLLSATMPSDVLEVTK;LQMEAPHIIVGTPGR	64	24	10.1.1.700.23;10.1.1.703.22;10.1.1.903.26;10.1.1.906.2;10.1.1.909.4;11.1.1.630.25;11.1.1.633.24;12.1.1.649.26;12.1.1.881.19;13.1.1.886.22;13.1.1.887.20;13.1.1.889.18;13.1.1.890.29;3.1.1.521.12;3.1.1.524.12;4.1.1.722.4;4.1.1.778.11;4.1.1.781.12;9.1.1.632.6;9.1.1.731.16	3.31863	2.03	0.6116	0.00209009	0.0190877	up	metabolic process(GO:0008152);cellular process(GO:0009987);developmental process(GO:0032502);biological process involved in interspecies interaction between organisms(GO:0044419);biological regulation(GO:0065007)	protein-containing complex(GO:0032991);cellular anatomical entity(GO:0110165)	catalytic activity(GO:0003824);binding(GO:0005488);translation regulator activity(GO:0045182)	Replication, recombination and repair(L)	RNA transport(ko03013)	GO:0031100,animal organ regeneration;GO:0010501,RNA secondary structure unwinding;GO:0000289,nuclear-transcribed mRNA poly(A) tail shortening;GO:0016032,viral process;GO:0006446,regulation of translational initiation	GO:0070062,extracellular exosome;GO:0016281,eukaryotic translation initiation factor 4F complex;GO:0031012,extracellular matrix;GO:0005634,nucleus;GO:0005829,cytosol;GO:0016020,membrane	GO:0003729,mRNA binding;GO:0000339,RNA cap binding;GO:0005524,ATP binding;GO:0003724,RNA helicase activity;GO:0003725,double-stranded RNA binding;GO:0003743,translation initiation factor activity;GO:0005515,protein binding	RNA transport(ko03013)	nucl(score:32)	ATP-dependent RNA helicase DEAD-box, conserved site(IPR000629);Helicase, C-terminal(IPR001650);DEAD/DEAH box helicase domain(IPR011545);Helicase superfamily 1/2, ATP-binding domain(IPR014001);RNA helicase, DEAD-box type, Q motif(IPR014014);P-loop containing nucleoside triphosphate hydrolase(IPR027417)
381	tr|Q9JKY7|Q9JKY7_MOUSE	30.49	45.36	56.6	Cytochrome P450 CYP2D22 OS=Mus musculus OX=10090 GN=Cyp2d22 PE=1 SV=1	Cyp2d22	56467	7	28	tr|Q91W87|Q91W87_MOUSE	24	17	AFVTMLDELLAEHK;ALTTPCPYQLCALPR;AVCNVIASLLYACR;CLCAAFADHTGHPFSPNTLLDK;DIELQGFLIPK;FADILPLGVPHK;FEYDDPR;FSISVPDGQPQPSDHGVFR;GNPESSFNDENLR;GTTLITNLSSALK;HSEDTADRPPLHFNDLLGFGPR;IPGLVGK;KSLEQWVTEEAR;SLEQWVTEEAR;SQGIVLAR;TTWDPTQPPR;VQQEIDEVIGQVQCPEMADQAR	152	102	1.1.1.1063.5;1.1.1.1067.3;1.1.1.1070.12;1.1.1.1073.8;1.1.1.714.8;1.1.1.809.9;1.1.1.814.4;1.1.1.827.7;1.1.1.829.22;1.1.1.830.5;1.1.1.832.26;1.1.1.833.5;10.1.1.1201.7;10.1.1.1205.8;10.1.1.1208.7;11.1.1.904.20;11.1.1.921.2;11.1.1.923.23;11.1.1.924.27;11.1.1.924.28	0.459146	0.27	0.5881	0.00101348	0.0125751	down	metabolic process(GO:0008152);cellular process(GO:0009987);reproductive process(GO:0022414);multicellular organismal process(GO:0032501);developmental process(GO:0032502);response to stimulus(GO:0050896);regulation of binding(GO:0051098);multi-organism process(GO:0051704);biological regulation(GO:0065007)	cellular anatomical entity(GO:0110165)	catalytic activity(GO:0003824);binding(GO:0005488)	Secondary metabolites biosynthesis, transport and catabolism(Q);Defense mechanisms(V)	Steroid hormone biosynthesis(ko00140);Serotonergic synapse(ko04726)	GO:0009822,alkaloid catabolic process;GO:0042416,dopamine biosynthetic process;GO:0070989,oxidative demethylation;GO:0001889,liver development;GO:0016098,monoterpenoid metabolic process;GO:0033076,isoquinoline alkaloid metabolic process;GO:0007565,female pregnancy;GO:0042737,drug catabolic process;GO:0009804,coumarin metabolic process;GO:0090350,negative regulation of cellular organofluorine meta…	GO:0005739,mitochondrion;GO:0005789,endoplasmic reticulum membrane;GO:0016021,integral component of membrane;GO:0031090,organelle membrane	GO:0070330,aromatase activity;GO:0004509,steroid 21-monooxygenase activity;GO:0019825,oxygen binding;GO:0005506,iron ion binding;GO:0020037,heme binding;GO:0008144,drug binding;GO:0008392,arachidonic acid epoxygenase activity	Steroid hormone biosynthesis(ko00140);Serotonergic synapse(ko04726)	E.R.(score:16)	Cytochrome P450(IPR001128);Cytochrome P450, E-class, group I(IPR002401);Cytochrome P450, E-class, group I, CYP2D-like(IPR008069);Cytochrome P450, conserved site(IPR017972);Cytochrome P450 superfamily(IPR036396)
383	sp|O08553|DPYL2_MOUSE	30.43	32.7	44.76	Dihydropyrimidinase-related protein 2 OS=Mus musculus OX=10090 GN=Dpysl2 PE=1 SV=2	Dpysl2	62277.1	6.3	18	--	17	16	AALAGGTTMIIDHVVPEPGTSLLAAFDQWR;DIGAIAQVHAENGDIIAEEQQR;DNFTLIPEGTNGTEER;EWADSK;FQLTDSQIYEVLSVIR;GSPLVVISQGK;GTVVYGEPITASLGTDGSHYWSK;ILDLGITGPEGH;ILDLGITGPEGHVLSRPEEVEAEAVNR;ISVGSDADLVIWDPDSVK;IVLEDGTLHVTEGSGR;IVNDDQSFYADIYMEDGLIK;QIGENLIVPGGVK;SAAEVIAQAR;SITIANQTNCPLYVTK;VFNLYPR	31	30	10.1.1.778.27;10.1.1.866.28;11.1.1.678.2;11.1.1.861.10;11.1.1.900.12;12.1.1.913.10;2.1.1.328.23;2.1.1.573.28;2.1.1.636.11;2.1.1.639.14;3.1.1.553.26;3.1.1.563.29;3.1.1.566.29;3.1.1.880.21;3.1.1.881.19;3.1.1.984.22;4.1.1.799.22;4.1.1.822.31;5.1.1.562.20;5.1.1.565.16	1.81672	0.56	0.3082	0.000759822	0.0100903	up	metabolic process(GO:0008152);cellular process(GO:0009987);developmental process(GO:0032502);response to stimulus(GO:0050896);localization(GO:0051179);biological regulation(GO:0065007)	protein-containing complex(GO:0032991);cellular anatomical entity(GO:0110165)	catalytic activity(GO:0003824);binding(GO:0005488)	Nucleotide transport and metabolism(F)	Axon guidance(ko04360)	GO:0014049,positive regulation of glutamate secretion;GO:0042220,response to cocaine;GO:0001975,response to amphetamine;GO:0021772,olfactory bulb development;GO:0042493,response to drug;GO:0007411,axon guidance;GO:0007010,cytoskeleton organization;GO:0006897,endocytosis;GO:0030516,regulation of axon extension;GO:0048489,synaptic vesicle transport;GO:0007165,signal transduction;GO:0006139,nucleoba…	GO:0070062,extracellular exosome;GO:0005874,microtubule;GO:0030425,dendrite;GO:0016020,membrane;GO:0032991,protein-containing complex;GO:0005739,mitochondrion;GO:0030426,growth cone;GO:0043209,myelin sheath;GO:0043025,neuronal cell body;GO:0005829,cytosol;GO:0043195,terminal bouton	GO:0008017,microtubule binding;GO:0004157,dihydropyrimidinase activity;GO:0042802,identical protein binding;GO:0019901,protein kinase binding	Axon guidance(ko04360)	cyto(score:13.5);cyto_nucl(score:16);nucl(score:15.5)	Amidohydrolase-related(IPR006680);Metal-dependent hydrolase, composite domain superfamily(IPR011059);Hydantoinase/dihydropyrimidinase(IPR011778);Dihydropyrimidinase-related protein 2(IPR030615);Metal-dependent hydrolase(IPR032466)
387	tr|B2RS41|B2RS41_MOUSE	30.18	32.39	41.3	Succinate-semialdehyde dehydrogenase OS=Mus musculus OX=10090 GN=Aldh5a1 PE=1 SV=1	Aldh5a1	55967.7	8.4	18	sp|Q8BWF0|SSDH_MOUSE	17	17	AAYDAFNSWK;DMLCITEETFGPLAPVIK;EVGEVLCTDPLVSK;FFEPTLLSNVTR;GATVVTGGK;GDSFVGGR;GFEEGTTQGPLINEK;GPGGLHADLLR;HQSGGNFFEPTLLSNVTR;ILLHHAANSVK;ISFTGSTATGK;IYGDIIYTSAK;LGTVADCGVPEAR;NAGQTCVCSNR;VAEQLEVGMVGVNEGLISSVECPFGGVK;WLPAPATFPVYDPASGAK;YGIDEYLEVK	58	58	1.1.1.867.20;1.1.1.869.31;10.1.1.1008.31;10.1.1.1011.17;10.1.1.1011.31;10.1.1.837.27;10.1.1.848.4;10.1.1.851.29;11.1.1.779.25;11.1.1.782.26;11.1.1.939.17;11.1.1.939.31;12.1.1.1097.8;14.1.1.413.27;14.1.1.540.12;14.1.1.763.15;14.1.1.764.30;14.1.1.767.16;15.1.1.707.21;2.1.1.291.10	0.582317	0.3	0.5152	0.00324268	0.0256491	down	metabolic process(GO:0008152);cellular process(GO:0009987);multicellular organismal process(GO:0032501);developmental process(GO:0032502);biological regulation(GO:0065007)	cellular anatomical entity(GO:0110165)	catalytic activity(GO:0003824);binding(GO:0005488)	Lipid transport and metabolism(I)	Alanine, aspartate and glutamate metabolism(ko00250);Butanoate metabolism(ko00650);Metabolic pathways(ko01100)	GO:0046459,short-chain fatty acid metabolic process;GO:0006678,glucosylceramide metabolic process;GO:0051289,protein homotetramerization;GO:0009450,gamma-aminobutyric acid catabolic process;GO:0022904,respiratory electron transport chain;GO:0009791,post-embryonic development;GO:0006650,glycerophospholipid metabolic process;GO:0006681,galactosylceramide metabolic process;GO:0006536,glutamate metab…	GO:0005759,mitochondrial matrix	GO:0009013,succinate-semialdehyde dehydrogenase [NAD(P)+] activity;GO:0042803,protein homodimerization activity;GO:0004029,aldehyde dehydrogenase (NAD+) activity;GO:0051287,NAD binding;GO:0031406,carboxylic acid binding;GO:0004777,succinate-semialdehyde dehydrogenase (NAD+) activity	Alanine, aspartate and glutamate metabolism(ko00250);Butanoate metabolism(ko00650);Metabolic pathways(ko01100)	mito(score:22.5);mito_pero(score:12)	Succinate semialdehyde dehydrogenase(IPR010102);Aldehyde dehydrogenase domain(IPR015590);Aldehyde dehydrogenase, cysteine active site(IPR016160);Aldehyde/histidinol dehydrogenase(IPR016161);Aldehyde dehydrogenase, N-terminal(IPR016162);Aldehyde dehydrogenase, C-terminal(IPR016163);Aldehyde dehydrogenase, glutamic acid active site(IPR029510)
396	tr|Q0PD67|Q0PD67_MOUSE	29.6	30.84	72.2	Rab1A OS=Mus musculus OX=10090 GN=Rab1a PE=1 SV=1	Rab1a	22677.6	6	14	sp|P62821|RAB1A_MOUSE	14	6	EFADSLGIPFLETSAK;GAHGIIVVYDVTDQESFNNVK;IQSTPVK;KVVDYTTAK;NATNVEQSFMTMAAEIK;VVDYTTAK	83	24	12.1.1.1011.9;12.1.1.1019.9;12.1.1.1022.9;12.1.1.1025.8;12.1.1.1028.8;12.1.1.1031.7;13.1.1.1023.6;13.1.1.1026.5;13.1.1.1029.6;13.1.1.1032.6;14.1.1.1048.11;14.1.1.1048.29;14.1.1.1051.13;14.1.1.1054.31;4.1.1.553.26;4.1.1.634.26;5.1.1.462.26;5.1.1.468.25;5.1.1.500.23;5.1.1.547.23	0.597418	0.36	0.6026	0.00753377	0.0430183	down	metabolic process(GO:0008152);cellular process(GO:0009987);biological adhesion(GO:0022610);multicellular organismal process(GO:0032501);developmental process(GO:0032502);locomotion(GO:0040011);biological process involved in interspecies interaction between organisms(GO:0044419);response to stimulus(GO:0050896);localization(GO:0051179);biological regulation(GO:0065007)	cellular anatomical entity(GO:0110165)	catalytic activity(GO:0003824);binding(GO:0005488)	General function prediction only(R)	Autophagy - animal(ko04140);Amyotrophic lateral sclerosis(ko05014);Pathways of neurodegeneration - multiple diseases(ko05022);Pathogenic Escherichia coli infection(ko05130);Legionellosis(ko05134)	GO:0032402,melanosome transport;GO:0006886,intracellular protein transport;GO:0016477,cell migration;GO:0042742,defense response to bacterium;GO:1903020,positive regulation of glycoprotein metabolic process;GO:0032482,Rab protein signal transduction;GO:2000785,regulation of autophagosome assembly;GO:0034446,substrate adhesion-dependent cell spreading;GO:0048208,COPII vesicle coating;GO:0030252,gr…	GO:0070062,extracellular exosome;GO:0005769,early endosome;GO:0005739,mitochondrion;GO:0005789,endoplasmic reticulum membrane;GO:0034045,phagophore assembly site membrane;GO:0005912,adherens junction;GO:0042470,melanosome;GO:0005886,plasma membrane;GO:0043025,neuronal cell body;GO:0005793,endoplasmic reticulum-Golgi intermediate compartment;GO:0005829,cytosol;GO:0000139,Golgi membrane	GO:0005525,GTP binding;GO:0003924,GTPase activity;GO:0098641,cadherin binding involved in cell-cell adhesion	Autophagy - animal(ko04140);Amyotrophic lateral sclerosis(ko05014);Pathways of neurodegeneration - multiple diseases(ko05022);Pathogenic Escherichia coli infection(ko05130);Legionellosis(ko05134)	cyto(score:14)	Small GTPase(IPR001806);Small GTP-binding protein domain(IPR005225);P-loop containing nucleoside triphosphate hydrolase(IPR027417)
401	sp|Q60932|VDAC1_MOUSE	29.41	29.64	65.54	Voltage-dependent anion-selective channel protein 1 OS=Mus musculus OX=10090 GN=Vdac1 PE=1 SV=3	Vdac1	32351.3	8.7	18	--	14	14	EHINLGCDVDFDIAGPSIR;GALVLGYEGWLAGYQMNFETSK;GYGFGLIK;KLETAVNLAWTAGNSNTR;LETAVNLAWTAGNSNTR;LTFDSSFSPNTGK;LTLSALLDGK;TDEFQLHTNVNDGTEFGGSIYQK;VNGSLETK;VNNSSLIGLGYTQTLKPGIK;VTQSNFAVGYK;WNTDNTLGTEITVEDQLAR;WTEYGLTFTEK;YQVDPDACFSAK	121	93	1.1.1.412.25;1.1.1.415.24;1.1.1.420.22;1.1.1.423.23;1.1.1.752.25;1.1.1.755.30;1.1.1.758.25;1.1.1.761.26;1.1.1.764.26;1.1.1.767.23;1.1.1.770.25;1.1.1.857.30;1.1.1.860.30;1.1.1.863.30;10.1.1.691.30;10.1.1.694.31;10.1.1.795.31;10.1.1.798.31;10.1.1.937.25;10.1.1.940.26	0.444797	0.16	0.3597	5.23026e-05	0.0019799	down	behavior(GO:0007610);metabolic process(GO:0008152);cellular process(GO:0009987);signaling(GO:0023052);multicellular organismal process(GO:0032501);developmental process(GO:0032502);biological process involved in interspecies interaction between organisms(GO:0044419);response to stimulus(GO:0050896);localization(GO:0051179);biological regulation(GO:0065007)	protein-containing complex(GO:0032991);cellular anatomical entity(GO:0110165)	transporter activity(GO:0005215);binding(GO:0005488)	--	Calcium signaling pathway(ko04020);cGMP-PKG signaling pathway(ko04022);Necroptosis(ko04217);Cellular senescence(ko04218);Neutrophil extracellular trap formation(ko04613);NOD-like receptor signaling pathway(ko04621);Cholesterol metabolism(ko04979);Alzheimer disease(ko05010);Parkinson disease(ko05012);Amyotrophic lateral sclerosis(ko05014);Huntington disease(ko05016);Spinocerebellar ataxia(ko05017)…	GO:0016032,viral process;GO:0016236,macroautophagy;GO:1903146,regulation of autophagy of mitochondrion;GO:0007270,neuron-neuron synaptic transmission;GO:0006851,mitochondrial calcium ion transmembrane transport;GO:0006915,apoptotic process;GO:0007612,learning;GO:2000378,negative regulation of reactive oxygen species metabolic process;GO:0001662,behavioral fear response;GO:0030855,epithelial cell …	GO:0070062,extracellular exosome;GO:0045121,membrane raft;GO:0005634,nucleus;GO:0042645,mitochondrial nucleoid;GO:0005741,mitochondrial outer membrane;GO:0043209,myelin sheath;GO:0005743,mitochondrial inner membrane;GO:0008021,synaptic vesicle;GO:0005886,plasma membrane;GO:0046930,pore complex	GO:0015288,porin activity;GO:0044877,protein-containing complex binding;GO:0000166,nucleotide binding;GO:0019901,protein kinase binding;GO:0008308,voltage-gated anion channel activity;GO:0044325,ion channel binding	Calcium signaling pathway(ko04020);cGMP-PKG signaling pathway(ko04022);Necroptosis(ko04217);Cellular senescence(ko04218);Neutrophil extracellular trap formation(ko04613);NOD-like receptor signaling pathway(ko04621);Cholesterol metabolism(ko04979);Alzheimer disease(ko05010);Parkinson disease(ko05012);Amyotrophic lateral sclerosis(ko05014);Huntington disease(ko05016);Spinocerebellar ataxia(ko05017)…	extr(score:21)	Porin, eukaryotic type(IPR001925);Porin domain superfamily(IPR023614);Eukaryotic porin/Tom40(IPR027246);Voltage-dependent anion-selective channel protein 1(IPR030270)
404	tr|Q66JV3|Q66JV3_MOUSE	29.21	30.76	40.91	Xylulose kinase (Fragment) OS=Mus musculus OX=10090 GN=Xylb PE=2 SV=1	Xylb	59407.1	6.8	16	--	15	15	AFHGLAGGTGVAFSEVVK;CCLGWDFSTQQVK;DLPEFGTQGGVHVHK;FNAENMEVSAFPGDVEIR;FTGNQIAK;IHAEGLGYR;ILATGGASHNK;ILSTAQRPLE;IRDESASCSWNK;LGSPVPSCSVVGTISSYYVQR;SAPQPSLAATPNPGASQVYAALLPR;SSGFDFSQVLALSGAGQQHGSVYWK;VVAFSGDNPASLAGMR;VWSQACLDVCAPHLEEK;YSALEQR	41	41	1.1.1.776.30;1.1.1.837.26;10.1.1.536.6;10.1.1.540.8;10.1.1.749.21;11.1.1.677.20;11.1.1.680.18;11.1.1.770.20;11.1.1.773.11;12.1.1.789.22;12.1.1.838.25;13.1.1.795.21;13.1.1.798.24;13.1.1.798.6;14.1.1.815.26;14.1.1.923.27;14.1.1.929.23;15.1.1.753.28;15.1.1.872.26;3.1.1.324.20	1.50628	0.36	0.239	0.0015015	0.0159811	up	metabolic process(GO:0008152);cellular process(GO:0009987)	cellular anatomical entity(GO:0110165)	catalytic activity(GO:0003824);binding(GO:0005488)	Carbohydrate transport and metabolism(G)	Pentose and glucuronate interconversions(ko00040);Metabolic pathways(ko01100)	GO:0019640,glucuronate catabolic process to xylulose 5-phosphate;GO:0046835,carbohydrate phosphorylation;GO:0042732,D-xylose metabolic process;GO:0006091,generation of precursor metabolites and energy;GO:0005998,xylulose catabolic process	GO:0070062,extracellular exosome;GO:0005829,cytosol	GO:0005524,ATP binding;GO:0004856,xylulokinase activity	Pentose and glucuronate interconversions(ko00040);Metabolic pathways(ko01100)	nucl(score:18)	Carbohydrate kinase, FGGY(IPR000577);Carbohydrate kinase, FGGY, N-terminal(IPR018484);Carbohydrate kinase, FGGY, C-terminal(IPR018485);D-xylulose kinase(IPR042024);ATPase, nucleotide binding domain(IPR043129)
405	tr|A0A5F8MPK9|A0A5F8MPK9_MOUSE	29.14	31.37	25.45	Phosphatidylinositol-3-phosphatase SAC1 OS=Mus musculus OX=10090 GN=Sacm1l PE=1 SV=1	Sacm1l	69429.2	7.3	18	--	16	15	AAAAYEHLK;FVWNGHLLR;GSIPIFWSQRPN;GSIPIFWSQRPNLK;HFDSQVIIYGK;LEEQDEFEK;LSNTSPEFQEMSLLER;QVIINLVNHK;SLQAQLQR;SVDELESHSPLSVPR;TNVIQSLLAR;TQLGLLMDGFNSLLR;VGECFNHAVWR;VVTNQDGVFR;YIAFDFHK	35	34	10.1.1.708.10;12.1.1.753.5;13.1.1.631.30;13.1.1.632.23;13.1.1.761.3;14.1.1.651.26;15.1.1.731.7;2.1.1.651.23;2.1.1.684.29;2.1.1.743.8;3.1.1.443.12;3.1.1.590.2;3.1.1.722.9;3.1.1.745.10;3.1.1.748.13;3.1.1.751.14;3.1.1.754.9;4.1.1.1000.16;4.1.1.1003.14;4.1.1.1006.13	2.40156	1.29	0.5371	0.00562354	0.0359976	up	metabolic process(GO:0008152);cellular process(GO:0009987)	protein-containing complex(GO:0032991);cellular anatomical entity(GO:0110165)	catalytic activity(GO:0003824);binding(GO:0005488)	--	Metabolic pathways(ko01100)	GO:0046856,phosphatidylinositol dephosphorylation;GO:0006661,phosphatidylinositol biosynthetic process	GO:0032281,AMPA glutamate receptor complex;GO:0030176,integral component of endoplasmic reticulum membrane;GO:0000139,Golgi membrane	GO:0034593,phosphatidylinositol bisphosphate phosphatase activity;GO:0005515,protein binding;GO:0004438,phosphatidylinositol-3-phosphatase activity;GO:0043812,phosphatidylinositol-4-phosphate phosphatase activity	Inositol phosphate metabolism(ko00562);Metabolic pathways(ko01100);Phosphatidylinositol signaling system(ko04070)	plas(score:28)	SAC domain(IPR002013)
412	sp|Q91V76|CK054_MOUSE	28.71	29.13	41.27	Ester hydrolase C11orf54 homolog OS=Mus musculus OX=10090 PE=1 SV=1	--	34995.7	6.3	18	--	16	16	APLVCLPVFVSK;DPGLDLR;EPFTFPVR;GLTDNFADVQVSVVDCPDLTK;GLTDNFADVQVSVVDCPDLTKEPF;IAEVGGVPY;IAEVGGVPYLLPLVNK;IAEVGGVPYLLPLVNKK;KVYDLNEIAK;LLPLVNK;LPGAFILGAGAGPF;NPADGACLLEK;PSLEELAEVLQK;TGELNFVSCMR;VIEVQAK;VYDLNEIAK	81	77	1.1.1.474.3;1.1.1.477.7;10.1.1.1077.2;10.1.1.1078.25;10.1.1.1080.4;10.1.1.825.6;10.1.1.828.7;11.1.1.754.9;11.1.1.757.8;11.1.1.760.7;11.1.1.985.8;12.1.1.775.15;2.1.1.390.3;2.1.1.393.2;2.1.1.627.20;2.1.1.782.23;2.1.1.862.30;2.1.1.876.31;2.1.1.876.8;2.1.1.877.31	0.470773	0.37	0.7859	0.00491282	0.0337142	down	--	cellular anatomical entity(GO:0110165)	catalytic activity(GO:0003824);binding(GO:0005488)	--	--	--	GO:0070062,extracellular exosome;GO:0005634,nucleus	GO:0008270,zinc ion binding;GO:0005515,protein binding;GO:0016788,hydrolase activity, acting on ester bonds	--	cyto(score:19.5);cyto_nucl(score:15)	Domain of unknown function DUF1907(IPR015021)
413	tr|Q9WUD0|Q9WUD0_MOUSE	28.66	36.94	30.75	Unspecific monooxygenase OS=Mus musculus OX=10090 GN=Cyp2b10 PE=1 SV=1	Cyp2b10	55870.1	7.9	20	--	19	10	ATLDPSVPR;DFIDIYLLR;EALVGQAEAFSGR;EYGVIFANGER;FSDLIPIGVPHR;FSLATMR;GTVAVVEPTFK;IQEEAQCLVEELR;IQEEAQCLVEELRK;NLQELLDYIGHSVEK	80	57	1.1.1.1014.6;1.1.1.1017.10;1.1.1.1021.9;1.1.1.810.2;1.1.1.813.4;1.1.1.931.9;11.1.1.508.2;11.1.1.512.2;14.1.1.1041.6;14.1.1.1044.5;14.1.1.1047.6;15.1.1.1065.2;15.1.1.1068.8;15.1.1.1069.31;15.1.1.1071.10;15.1.1.979.7;15.1.1.982.9;15.1.1.985.9;2.1.1.728.3;2.1.1.731.2	0.0265976	0.00493282	0.1854	4.98553e-12	1.44331e-08	down	metabolic process(GO:0008152);cellular process(GO:0009987);response to stimulus(GO:0050896)	cellular anatomical entity(GO:0110165)	catalytic activity(GO:0003824);binding(GO:0005488)	Inorganic ion transport and metabolism(P);Secondary metabolites biosynthesis, transport and catabolism(Q);Defense mechanisms(V)	Steroid hormone biosynthesis(ko00140);Arachidonic acid metabolism(ko00590);Retinol metabolism(ko00830);Metabolic pathways(ko01100);Chemical carcinogenesis(ko05204)	GO:0042738,exogenous drug catabolic process;GO:0032868,response to insulin;GO:0006805,xenobiotic metabolic process;GO:0035634,response to stilbenoid;GO:0019373,epoxygenase P450 pathway;GO:0042180,cellular ketone metabolic process;GO:0008202,steroid metabolic process;GO:0055114,oxidation-reduction process;GO:0010477,response to sulfur dioxide;GO:0051592,response to calcium ion	GO:0031090,organelle membrane;GO:0005789,endoplasmic reticulum membrane	GO:0008392,arachidonic acid epoxygenase activity;GO:0008395,steroid hydroxylase activity;GO:0020037,heme binding;GO:0005506,iron ion binding;GO:0019825,oxygen binding;GO:0070330,aromatase activity	Steroid hormone biosynthesis(ko00140);Arachidonic acid metabolism(ko00590);Retinol metabolism(ko00830);Metabolic pathways(ko01100);Chemical carcinogenesis(ko05204)	E.R.(score:26)	Cytochrome P450(IPR001128);Cytochrome P450, E-class, group I(IPR002401);Cytochrome P450, E-class, group I, CYP2B-like(IPR008068);Cytochrome P450, conserved site(IPR017972);Cytochrome P450 superfamily(IPR036396)
420	sp|Q8R4N0|CLYBL_MOUSE	28.38	29.39	41.72	Citramalyl-CoA lyase, mitochondrial OS=Mus musculus OX=10090 GN=Clybl PE=1 SV=2	Clybl	37548.2	8.8	15	--	14	14	ASIGATSNK;AVCEETLK;AVLYVPGNDEK;DEDGLLR;DTQDILYAR;GAFTFR;INSVSSGLAEVDLETFLQAR;QAQNIVTLATSIK;QIAVVQEQFTPTPEK;QVIHPNQIAVVQEQFTPTPEK;TLEDFDLGTTEK;VDCAVLDCEDGVAENK;VDCAVLDCEDGVAENKK;VEGPEEIR	42	42	1.1.1.436.27;1.1.1.548.28;10.1.1.666.2;10.1.1.801.31;11.1.1.600.5;12.1.1.1001.18;12.1.1.1004.15;12.1.1.506.6;12.1.1.509.12;12.1.1.536.16;13.1.1.1004.17;13.1.1.1007.13;13.1.1.506.10;13.1.1.509.21;13.1.1.512.13;13.1.1.535.8;13.1.1.538.11;13.1.1.541.11;13.1.1.883.7;13.1.1.886.30	0.624962	0.2	0.32	0.00108969	0.013146	down	--	cellular anatomical entity(GO:0110165)	catalytic activity(GO:0003824);binding(GO:0005488)	Carbohydrate transport and metabolism(G)	--	--	GO:0005739,mitochondrion;GO:0016021,integral component of membrane	GO:0016829,lyase activity;GO:0004474,malate synthase activity;GO:0000287,magnesium ion binding	--	mito(score:28)	HpcH/HpaI aldolase/citrate lyase domain(IPR005000);Citrate lyase beta subunit-like(IPR011206);Pyruvate/Phosphoenolpyruvate kinase-like domain superfamily(IPR015813);Citramalyl-CoA lyase(IPR040186);Pyruvate kinase-like domain superfamily(IPR040442)
423	sp|P97429|ANXA4_MOUSE	28.26	35.25	58.31	Annexin A4 OS=Mus musculus OX=10090 GN=Anxa4 PE=1 SV=4	Anxa4	35915.3	5.2	18	--	17	14	AASGFNATEDAQTLR;AEIDMLDIR;DIEQSIK;FLSILCSR;GAGTDEGCLIEILASR;GLGTDDNTLIR;GLGTDEDAIIGILAYR;INQTYQQQYGR;SELSSNFEQVILGLMTPTVLYDVQELR;SETSGSFEDALLAIVK;SLEEDICSDTSFMFQR;SLYSFIK;VLLVLCGGDD;VLVSLSAAGR	92	78	1.1.1.468.17;1.1.1.471.22;1.1.1.673.16;1.1.1.676.20;1.1.1.679.18;1.1.1.682.11;1.1.1.685.12;1.1.1.989.5;10.1.1.1013.25;10.1.1.1016.26;10.1.1.1117.9;10.1.1.1129.6;10.1.1.1132.4;10.1.1.1135.3;10.1.1.1138.2;11.1.1.1045.20;11.1.1.1045.7;11.1.1.1056.14;11.1.1.1058.22;11.1.1.1059.23	0.55615	0.42	0.7551	0.00844158	0.0456792	down	cellular process(GO:0009987);developmental process(GO:0032502);regulation of catalytic activity(GO:0050790);localization(GO:0051179);biological regulation(GO:0065007)	cellular anatomical entity(GO:0110165)	binding(GO:0005488);molecular function regulator(GO:0098772)	--	--	GO:0007219,Notch signaling pathway;GO:0006887,exocytosis;GO:0032088,negative regulation of NF-kappaB transcription factor activity;GO:0050819,negative regulation of coagulation;GO:0043086,negative regulation of catalytic activity;GO:0006357,regulation of transcription by RNA polymerase II;GO:0030855,epithelial cell differentiation;GO:0043066,negative regulation of apoptotic process;GO:0001822,kid…	GO:0016324,apical plasma membrane;GO:0009986,cell surface;GO:0005829,cytosol;GO:0042584,chromaffin granule membrane;GO:0048471,perinuclear region of cytoplasm;GO:0031965,nuclear membrane;GO:0070062,extracellular exosome	GO:0004859,phospholipase inhibitor activity;GO:0042802,identical protein binding;GO:0030246,carbohydrate binding;GO:0005544,calcium-dependent phospholipid binding;GO:0051059,NF-kappaB binding;GO:0048306,calcium-dependent protein binding;GO:0035374,chondroitin sulfate binding;GO:0008201,heparin binding;GO:0005509,calcium ion binding	--	cyto(score:20.5);cyto_nucl(score:11)	Annexin(IPR001464);Annexin A4(IPR002391);Annexin repeat, conserved site(IPR018252);Annexin repeat(IPR018502);Annexin superfamily(IPR037104)
424	sp|P48678|LMNA_MOUSE	28.19	30.98	22.26	Prelamin-A/C OS=Mus musculus OX=10090 GN=Lmna PE=1 SV=2	Lmna	74236.8	7	15	--	15	14	AAYEAELGDAR;EAALSTALSEK;EDLQELNDR;EGDLLAAQAR;IDSLSAQLSQLQK;ITESEEVVSR;LADALQELR;LEAALGEAK;NIYSEELR;NSNLVGAAHEELQQSR;SLETENAGLR;TLEGELHDLR;VAVEEVDEEGK;VAVEEVDEEGKFVR	37	34	1.1.1.424.21;1.1.1.601.17;10.1.1.973.6;10.1.1.976.3;10.1.1.979.6;11.1.1.906.6;12.1.1.555.21;12.1.1.583.16;13.1.1.904.6;14.1.1.594.23;14.1.1.600.8;14.1.1.613.9;14.1.1.617.14;14.1.1.922.27;2.1.1.340.24;2.1.1.415.10;2.1.1.418.8;2.1.1.507.2;2.1.1.510.12;3.1.1.390.16	2.58136	1.48	0.5734	0.00435793	0.0314596	up	cellular process(GO:0009987);developmental process(GO:0032502);response to stimulus(GO:0050896);biological regulation(GO:0065007)	cellular anatomical entity(GO:0110165)	structural molecule activity(GO:0005198);binding(GO:0005488)	--	Apoptosis(ko04210);Hypertrophic cardiomyopathy(ko05410);Dilated cardiomyopathy(ko05414)	GO:2001237,negative regulation of extrinsic apoptotic signaling pathway;GO:0036498,IRE1-mediated unfolded protein response;GO:1900180,regulation of protein localization to nucleus;GO:0030951,establishment or maintenance of microtubule cytoskeleton polarity;GO:0007517,muscle organ development;GO:0007084,mitotic nuclear envelope reassembly;GO:0055015,ventricular cardiac muscle cell development;GO:0…	GO:0005638,lamin filament;GO:0005829,cytosol;GO:0005654,nucleoplasm;GO:0031965,nuclear membrane;GO:0016363,nuclear matrix;GO:0031012,extracellular matrix;GO:0048471,perinuclear region of cytoplasm	GO:0005198,structural molecule activity;GO:0008157,protein phosphatase 1 binding	Apoptosis(ko04210);Hypertrophic cardiomyopathy(ko05410);Arrhythmogenic right ventricular cardiomyopathy(ko05412);Dilated cardiomyopathy(ko05414)	cyto_nucl(score:16.5);nucl(score:29)	Lamin tail domain(IPR001322);Intermediate filament protein, conserved site(IPR018039);Lamin tail domain superfamily(IPR036415);Intermediate filament, rod domain(IPR039008);Intermediate filament, rod domain, coil 1B(IPR042180)
433	tr|D3YZ54|D3YZ54_MOUSE	27.84	28.75	42.24	2-hydroxyacyl-CoA lyase 1 OS=Mus musculus OX=10090 GN=Hacl1 PE=1 SV=2	Hacl1	60995.5	6.1	22	sp|Q9QXE0|HACL1_MOUSE	18	18	ALQSADVIVLFGAR;DSFIVSEGANTMDIGR;GAAYSHAEDSIR;GVVPDNHPNCVGAAR;NEQAACYAASAVGYLTGR;NQEAMGAFQEFPQVEACR;PGACYIDIPADFVTLQANVTSIK;PSTIELIPF;PSTIELIPFIIEK;QLLEQFDK;QPLLIIGK;SEEQVSGAK;SNEAISK;SSIYGR;TPEELQHSLR;TQDVEYMFGVVGIPVTEIALAAQELGIK;VIAQALK;VICVEGDSAFGFSGMEVETICR	77	77	1.1.1.1006.24;1.1.1.915.20;1.1.1.917.22;1.1.1.918.23;1.1.1.921.24;1.1.1.980.17;11.1.1.667.17;11.1.1.670.15;11.1.1.673.12;11.1.1.676.12;11.1.1.679.15;11.1.1.682.15;12.1.1.1097.3;12.1.1.1103.4;12.1.1.1179.9;12.1.1.408.28;12.1.1.409.9;12.1.1.682.19;12.1.1.685.21;12.1.1.688.21	0.507057	0.4	0.7888	0.00729238	0.0421994	down	metabolic process(GO:0008152);cellular process(GO:0009987)	cellular anatomical entity(GO:0110165)	catalytic activity(GO:0003824);binding(GO:0005488)	Amino acid transport and metabolism(E);Coenzyme transport and metabolism(H)	--	GO:0051259,protein complex oligomerization;GO:0001561,fatty acid alpha-oxidation	GO:0005782,peroxisomal matrix	GO:0005102,signaling receptor binding;GO:0000287,magnesium ion binding;GO:0042802,identical protein binding;GO:0030976,thiamine pyrophosphate binding;GO:0016830,carbon-carbon lyase activity	Peroxisome(ko04146)	cyto(score:19.5);cyto_nucl(score:13)	Thiamine pyrophosphate enzyme, C-terminal TPP-binding(IPR011766);Thiamine pyrophosphate enzyme, central domain(IPR012000);Thiamine pyrophosphate enzyme, N-terminal TPP-binding domain(IPR012001);DHS-like NAD/FAD-binding domain superfamily(IPR029035);Thiamin diphosphate-binding fold(IPR029061)
437	sp|Q9CQA3|SDHB_MOUSE	27.67	29.88	48.58	Succinate dehydrogenase [ubiquinone] iron-sulfur subunit, mitochondrial OS=Mus musculus OX=10090 GN=Sdhb PE=1 SV=1	Sdhb	31813.6	8.8	18	--	17	16	AIAEIK;DDFTEER;DLVPDLSNFYAQYK;EGICGSCAMNINGGNTLACTR;EKLDGLYECILCAC;GLNPGK;IDTDLSK;IKNEVDSTLTFR;IYPLPHMYVIK;LDGLYECILCAC;LQDPFSVYR;NEVDSTLTFR;QQYLQSIEDR;RIDTDLSK;SIEPYLK;YLGPAVLMQAYR	83	82	10.1.1.1008.30;10.1.1.519.10;10.1.1.522.13;10.1.1.525.13;11.1.1.455.19;11.1.1.784.16;11.1.1.787.13;11.1.1.790.11;12.1.1.797.14;12.1.1.800.14;12.1.1.803.16;13.1.1.1134.3;13.1.1.1137.3;13.1.1.809.21;13.1.1.812.14;13.1.1.957.11;13.1.1.964.10;13.1.1.965.23;13.1.1.967.11;13.1.1.970.8	0.423602	0.36	0.8499	0.00230826	0.020515	down	metabolic process(GO:0008152);cellular process(GO:0009987);localization(GO:0051179)	protein-containing complex(GO:0032991);cellular anatomical entity(GO:0110165)	catalytic activity(GO:0003824);binding(GO:0005488)	Energy production and conversion(C)	Citrate cycle (TCA cycle)(ko00020);Oxidative phosphorylation(ko00190);Metabolic pathways(ko01100);Carbon metabolism(ko01200);Thermogenesis(ko04714);Non-alcoholic fatty liver disease(ko04932);Alzheimer disease(ko05010);Parkinson disease(ko05012);Amyotrophic lateral sclerosis(ko05014);Huntington disease(ko05016);Prion disease(ko05020);Pathways of neurodegeneration - multiple diseases(ko05022)	GO:0006810,transport;GO:0022904,respiratory electron transport chain;GO:0006099,tricarboxylic acid cycle;GO:0006105,succinate metabolic process	GO:0070062,extracellular exosome;GO:0005886,plasma membrane;GO:0005749,mitochondrial respiratory chain complex II, succinate dehydrogenase complex (ubiquinone);GO:0005654,nucleoplasm	GO:0046872,metal ion binding;GO:0051538,3 iron, 4 sulfur cluster binding;GO:0009055,electron transfer activity;GO:0048039,ubiquinone binding;GO:0051539,4 iron, 4 sulfur cluster binding;GO:0008177,succinate dehydrogenase (ubiquinone) activity;GO:0051537,2 iron, 2 sulfur cluster binding;GO:0005515,protein binding	Citrate cycle (TCA cycle)(ko00020);Oxidative phosphorylation(ko00190);Metabolic pathways(ko01100);Carbon metabolism(ko01200);Thermogenesis(ko04714);Non-alcoholic fatty liver disease(ko04932);Alzheimer disease(ko05010);Parkinson disease(ko05012);Amyotrophic lateral sclerosis(ko05014);Huntington disease(ko05016);Prion disease(ko05020);Pathways of neurodegeneration - multiple diseases(ko05022)	mito(score:20)	2Fe-2S ferredoxin-type iron-sulfur binding domain(IPR001041);Succinate dehydrogenase/fumarate reductase iron-sulphur protein(IPR004489);2Fe-2S ferredoxin, iron-sulphur binding site(IPR006058);Alpha-helical ferredoxin(IPR009051);Beta-grasp domain superfamily(IPR012675);4Fe-4S ferredoxin-type, iron-sulphur binding domain(IPR017896);4Fe-4S ferredoxin, iron-sulphur binding, conserved site(IPR017900);…
439	sp|Q99PG0|AAAD_MOUSE	27.43	28.03	35.43	Arylacetamide deacetylase OS=Mus musculus OX=10090 GN=Aadac PE=1 SV=3	Aadac	45249.9	7.5	19	--	16	16	ACPLLANDNILHHLPK;DDGLMYVK;FWSEYFTTDR;KSPVYK;LDAVVVSTDYGLAPK;LSWLIK;NPTPGSSELAQK;NQYLSWLIK;QFEDVYR;RVGVSGDSAGGNLAAAVTQQLIQDPDVK;SAGGNLAAAVTQQLIQDPDVK;TYIITCQYDVLR;VGVSGDSAGGNLAAAVTQQLIQDPDVK;VSGDSAGGNLAAAVTQQLIQDPDVK;WFLQEDVLEK;YPGFIDVK	79	77	1.1.1.400.7;1.1.1.401.23;1.1.1.403.10;1.1.1.404.19;1.1.1.859.17;1.1.1.862.19;10.1.1.1019.26;10.1.1.1026.26;10.1.1.1036.31;10.1.1.1037.10;10.1.1.1039.27;10.1.1.796.20;10.1.1.799.23;10.1.1.932.30;10.1.1.935.12;10.1.1.938.30;10.1.1.941.29;10.1.1.949.31;10.1.1.988.2;10.1.1.991.2	0.543319	0.26	0.4786	0.00187987	0.0180527	down	metabolic process(GO:0008152);cellular process(GO:0009987);biological regulation(GO:0065007)	cellular anatomical entity(GO:0110165)	catalytic activity(GO:0003824)	Lipid transport and metabolism(I)	--	GO:0010898,positive regulation of triglyceride catabolic process;GO:0006805,xenobiotic metabolic process	GO:0005789,endoplasmic reticulum membrane;GO:0016021,integral component of membrane;GO:0031090,organelle membrane	GO:0017171,serine hydrolase activity;GO:0019213,deacetylase activity;GO:0004806,triglyceride lipase activity	--	extr(score:19)	Lipase, GDXG, putative histidine active site(IPR002168);Alpha/beta hydrolase fold-3(IPR013094);Arylacetamide deacetylase(IPR017157);Alpha/Beta hydrolase fold(IPR029058);Lipase, GDXG, putative serine active site(IPR033140)
441	sp|Q8BLN5|LSS_MOUSE	27.4	28.26	23.33	Lanosterol synthase OS=Mus musculus OX=10090 GN=Lss PE=1 SV=2	Lss	83140.6	6.4	15	--	14	14	AVLLLQNQCPSITEHIPR;CISIGPISK;ETLNQGLDFCR;FSNLYPDNTLAGHI;ILGIGPDDPDLVR;LCDAVDVLLSLR;LSASEDPLVQSLR;LSQVPENCPDYQK;NADGGFATYEK;NIFPIWALGR;STVFGTALNYVALR;SVQLPDGGWGLHIEDK;SYFTDLPK;TEPATDLTR	38	38	1.1.1.773.22;1.1.1.774.18;1.1.1.777.19;10.1.1.744.22;10.1.1.930.19;10.1.1.933.15;10.1.1.936.15;12.1.1.886.26;14.1.1.491.16;2.1.1.393.29;2.1.1.628.17;2.1.1.696.23;3.1.1.373.10;3.1.1.400.21;3.1.1.987.14;4.1.1.1054.21;4.1.1.1057.23;4.1.1.1060.20;4.1.1.1063.21;4.1.1.1243.11	0.652206	0.26	0.3987	0.00522986	0.0347258	down	metabolic process(GO:0008152);biological regulation(GO:0065007)	cellular anatomical entity(GO:0110165)	catalytic activity(GO:0003824)	Energy production and conversion(C);Coenzyme transport and metabolism(H);Lipid transport and metabolism(I)	Metabolic pathways(ko01100)	GO:0031647,regulation of protein stability;GO:0006695,cholesterol biosynthetic process	GO:0005789,endoplasmic reticulum membrane;GO:0005811,lipid droplet	GO:0000250,lanosterol synthase activity	Steroid biosynthesis(ko00100);Metabolic pathways(ko01100)	cyto(score:14.5);cyto_nucl(score:15.5);nucl(score:13.5)	Terpene synthase, conserved site(IPR002365);Terpenoid cyclases/protein prenyltransferase alpha-alpha toroid(IPR008930);Squalene cyclase(IPR018333);Squalene cyclase, C-terminal(IPR032696);Squalene cyclase, N-terminal(IPR032697)
442	sp|Q8QZR3|EST2A_MOUSE	27.36	31.69	33.87	Pyrethroid hydrolase Ces2a OS=Mus musculus OX=10090 GN=Ces2a PE=1 SV=1	Ces2a	61939.8	6.1	20	--	17	12	AKPPVGLLR;ETLPAVLK;FAPPEDPEPWSGVR;GLFHGAIMQSGVALLPDLISDTSEVVYK;GSFVHVK;LAATEEIVIVAIQYR;MIPAVVDGEFLPK;NIAYFGGNR;QEILAINQVFK;SGVHAFLGIPF;SKQEILAINQVFK;TVANLSGCEATDSEALIHCLR	65	38	10.1.1.627.13;10.1.1.630.9;10.1.1.662.26;10.1.1.665.24;11.1.1.1008.14;11.1.1.558.17;11.1.1.593.24;11.1.1.596.25;11.1.1.786.3;11.1.1.944.29;11.1.1.945.5;11.1.1.948.6;12.1.1.1021.6;12.1.1.801.24;12.1.1.801.6;12.1.1.889.29;12.1.1.892.25;13.1.1.895.27;14.1.1.1200.21;15.1.1.1137.18	0.272711	0.15	0.5501	4.28161e-05	0.00177179	down	metabolic process(GO:0008152);cellular process(GO:0009987);response to stimulus(GO:0050896)	cellular anatomical entity(GO:0110165)	catalytic activity(GO:0003824)	Lipid transport and metabolism(I)	Drug metabolism - other enzymes(ko00983)	GO:0001523,retinoid metabolic process;GO:0006486,protein glycosylation;GO:0001101,response to acid chemical	GO:0005788,endoplasmic reticulum lumen;GO:0005615,extracellular space	GO:0102209,trans-permethrin hydrolase activity;GO:0047619,acylcarnitine hydrolase activity	Drug metabolism - other enzymes(ko00983)	E.R.(score:19)	Carboxylesterase, type B(IPR002018);Carboxylesterase type B, conserved site(IPR019819);Carboxylesterase type B, active site(IPR019826);Alpha/Beta hydrolase fold(IPR029058)
444	tr|Q7TPW6|Q7TPW6_MOUSE	27.26	28.87	60.13	Solute carrier family 25 (Mitochondrial carnitine/acylcarnitine translocase), member 20 OS=Mus musculus OX=10090 GN=Slc25a20 PE=2 SV=1	Slc25a20	32965.4	9.5	15	sp|Q9Z2Z6|MCAT_MOUSE	15	15	ADEPKPISPFK;AFPANAACFLGFEIAMK;CLLQIQASSGENK;EEGVTSLYK;EGITGLYR;ELIREEGVTSLYK;FQTAPPGK;GTVLTLMR;LQTQPPSLSGQPPMYSGTLDCFR;LYQEFGIR;NLLAGGFGGMCLVFVGHPLDTVK;SPEDELSYPQLF;SPEDELSYPQLFTAGMLSGVFTTGIMTPGER;SVSDLSVPR;YSGTLDCAK	50	50	1.1.1.869.25;10.1.1.711.17;10.1.1.714.31;11.1.1.727.29;11.1.1.730.29;11.1.1.815.8;11.1.1.818.6;11.1.1.821.5;12.1.1.742.31;12.1.1.828.7;12.1.1.831.7;14.1.1.779.6;3.1.1.425.27;3.1.1.675.14;3.1.1.678.18;3.1.1.910.15;3.1.1.914.31;3.1.1.915.11;3.1.1.917.25;3.1.1.918.12	0.567191	0.19	0.335	0.000724161	0.00979648	down	metabolic process(GO:0008152);cellular process(GO:0009987);localization(GO:0051179)	cellular anatomical entity(GO:0110165)	structural molecule activity(GO:0005198);transporter activity(GO:0005215)	--	Thermogenesis(ko04714)	GO:0006412,translation;GO:0006853,carnitine shuttle;GO:1902616,acyl carnitine transmembrane transport	GO:0016021,integral component of membrane;GO:0005743,mitochondrial inner membrane	GO:0015227,acyl carnitine transmembrane transporter activity;GO:0003735,structural constituent of ribosome	Thermogenesis(ko04714)	plas(score:13)	Mitochondrial substrate/solute carrier(IPR018108);Mitochondrial carrier domain superfamily(IPR023395)
457	sp|Q9DCV4|RMD1_MOUSE	26.44	27.51	47.21	Regulator of microtubule dynamics protein 1 OS=Mus musculus OX=10090 GN=Rmdn1 PE=1 SV=2	Rmdn1	34999.9	9	13	--	13	13	AEEVDPNFYSK;AIELNPK;DIAQLSK;ESEDGELLWR;GYPAHTEEDKQIQTEAAQLLTGL;IANAYVIK;LYQLLIQYK;NLLLLGK;QIQTEAAQLLTGL;VEEILAQADYLYESGETEK;VLFANPPSSTYEEALR;VLVYEALDYAK;WYAICISDVGDYEGIK	48	48	1.1.1.570.30;1.1.1.573.30;1.1.1.636.25;1.1.1.639.24;1.1.1.642.27;10.1.1.1007.3;10.1.1.1010.21;10.1.1.1010.3;10.1.1.1013.3;10.1.1.1172.8;10.1.1.1175.7;10.1.1.728.26;10.1.1.731.25;11.1.1.1104.6;11.1.1.662.27;11.1.1.936.20;11.1.1.940.3;12.1.1.1118.10;12.1.1.844.29;12.1.1.847.31	0.41291	0.19	0.4602	0.000303871	0.00582587	down	--	cellular anatomical entity(GO:0110165)	--	Cell motility(N);Extracellular structures(W)	--	--	GO:0005874,microtubule;GO:0000922,spindle pole;GO:0005739,mitochondrion	--	--	mito(score:22)	Tetratricopeptide-like helical domain superfamily(IPR011990)
469	tr|Q3TS44|Q3TS44_MOUSE	25.99	26.78	56.65	Proteasome subunit alpha type OS=Mus musculus OX=10090 GN=Psma1 PE=1 SV=1	Psma1	29546.3	6.4	13	sp|Q9R1P4|PSA1_MOUSE	13	13	AQPSQAAEEPAEK;AQSELAAHQK;DLEFTIYDDDDVSPFLDGLEERPQR;ETLPAEQDLTTK;FVFDRPLPVSR;ILHVDNHIGISIAGLTADAR;KILHVDNHIGISIAGLTADAR;LVSLIGSK;NQYDNDVTVWSPQGR;NVSIGIVGK;QECLDSR;QGSATVGLK;THAVLVALK	41	38	1.1.1.329.16;1.1.1.330.31;1.1.1.541.8;1.1.1.544.30;1.1.1.666.5;1.1.1.786.6;1.1.1.789.3;11.1.1.409.20;12.1.1.417.19;12.1.1.424.31;13.1.1.649.7;14.1.1.776.4;15.1.1.593.29;15.1.1.596.30;15.1.1.599.30;15.1.1.716.4;15.1.1.719.5;15.1.1.754.12;2.1.1.250.20;2.1.1.463.11	0.636315	0.19	0.2986	0.00142603	0.0156521	down	immune system process(GO:0002376);metabolic process(GO:0008152);cellular process(GO:0009987);biological regulation(GO:0065007)	protein-containing complex(GO:0032991);cellular anatomical entity(GO:0110165)	catalytic activity(GO:0003824);binding(GO:0005488)	Posttranslational modification, protein turnover, chaperones(O)	Proteasome(ko03050);Alzheimer disease(ko05010);Parkinson disease(ko05012);Amyotrophic lateral sclerosis(ko05014);Huntington disease(ko05016);Spinocerebellar ataxia(ko05017);Prion disease(ko05020);Pathways of neurodegeneration - multiple diseases(ko05022)	GO:0090090,negative regulation of canonical Wnt signaling pathway;GO:0002223,stimulatory C-type lectin receptor signaling pathway;GO:0002862,negative regulation of inflammatory response to antigenic stimulus;GO:0060071,Wnt signaling pathway, planar cell polarity pathway;GO:0000165,MAPK cascade;GO:0038095,Fc-epsilon receptor signaling pathway;GO:0002479,antigen processing and presentation of exoge…	GO:0070062,extracellular exosome;GO:0019773,proteasome core complex, alpha-subunit complex;GO:0005844,polysome;GO:0005813,centrosome;GO:0005654,nucleoplasm;GO:0005829,cytosol	GO:0005515,protein binding;GO:0001530,lipopolysaccharide binding;GO:0004298,threonine-type endopeptidase activity;GO:0003723,RNA binding	Proteasome(ko03050);Alzheimer disease(ko05010);Parkinson disease(ko05012);Amyotrophic lateral sclerosis(ko05014);Huntington disease(ko05016);Spinocerebellar ataxia(ko05017);Prion disease(ko05020);Pathways of neurodegeneration - multiple diseases(ko05022)	cyto(score:18.5);cyto_nucl(score:19);nucl(score:10.5)	Proteasome alpha-subunit, N-terminal domain(IPR000426);Proteasome, subunit alpha/beta(IPR001353);Proteasome alpha-type subunit(IPR023332);Nucleophile aminohydrolases, N-terminal(IPR029055);Proteasome subunit alpha 1(IPR035144)
479	sp|Q01405|SC23A_MOUSE	25.59	27.21	21.96	Protein transport protein Sec23A OS=Mus musculus OX=10090 GN=Sec23a PE=1 SV=2	Sec23a	86161.1	7.1	13	--	13	13	AETEEGPDVLR;AVLNPLCQVDYR;DPWPVPQGK;ERPDLPPIQYEPVLCSR;FLQPVQK;FSWNVWPSSR;GPCVSENEIGTGGTCQWK;GPQVQQPPPSNR;HLLQAPVDDAQEILHSR;ISGAIGPCVSLNSK;LWACNFCYQR;SPFLQVFNNSPDESSYYR;TTYLEFIQQNEER	27	27	1.1.1.717.29;11.1.1.702.16;12.1.1.547.28;12.1.1.550.19;12.1.1.667.30;12.1.1.670.27;12.1.1.787.27;12.1.1.790.27;13.1.1.551.14;13.1.1.555.10;13.1.1.795.28;15.1.1.360.27;15.1.1.893.31;4.1.1.719.27;4.1.1.976.23;4.1.1.979.24;6.1.1.629.21;8.1.1.1026.7;8.1.1.770.20;8.1.1.818.16	1.92101	0.69	0.3592	0.00312077	0.0250267	up	immune system process(GO:0002376);cellular process(GO:0009987);localization(GO:0051179)	protein-containing complex(GO:0032991);cellular anatomical entity(GO:0110165)	binding(GO:0005488)	--	Protein processing in endoplasmic reticulum(ko04141)	GO:0019886,antigen processing and presentation of exogenous peptide antigen via MHC class II;GO:0002474,antigen processing and presentation of peptide antigen via MHC class I;GO:0048208,COPII vesicle coating;GO:0006886,intracellular protein transport	GO:0005829,cytosol;GO:0000139,Golgi membrane;GO:0030127,COPII vesicle coat;GO:0048471,perinuclear region of cytoplasm;GO:0030868,smooth endoplasmic reticulum membrane	GO:0008270,zinc ion binding;GO:0005515,protein binding	Protein processing in endoplasmic reticulum(ko04141)	cyto(score:14);cyto_nucl(score:14);nucl(score:12)	Zinc finger, Sec23/Sec24-type(IPR006895);Sec23/Sec24, trunk domain(IPR006896);Sec23/Sec24, helical domain(IPR006900);Gelsolin-like domain(IPR007123);Sec23/Sec24 beta-sandwich(IPR012990);ADF-H/Gelsolin-like domain superfamily(IPR029006);Zinc finger, Sec23/Sec24-type superfamily(IPR036174);Sec23/Sec24 helical domain superfamily(IPR036175);Gelsolin-like domain superfamily(IPR036180);von Willebrand f…
488	sp|Q9DCX2|ATP5H_MOUSE	25.18	25.41	80.12	ATP synthase subunit d, mitochondrial OS=Mus musculus OX=10090 GN=Atp5pd PE=1 SV=3	Atp5pd	18749.3	5.4	18	--	13	13	AIGNALK;ANVAKPGLVDDFEK;IQEYEK;KYPYWPHQPIENL;LASLSEKPPAIDWAYYR;NIIPFDQMTIDDLNEIFPETK;SCAEFVSGSQLR;SWNETFHAR;TIDDLNEIFPETK;TIDWVSFVEVMPQNQK;YPYWPHQPIENL;YTALVDQEEK;YTALVDQEEKEDVK	72	72	11.1.1.1001.28;11.1.1.1004.26;11.1.1.1007.28;11.1.1.1010.28;11.1.1.1014.15;11.1.1.753.21;11.1.1.756.18;12.1.1.1014.25;12.1.1.1017.22;12.1.1.1020.29;12.1.1.1023.30;12.1.1.1026.26;12.1.1.1166.14;12.1.1.866.18;13.1.1.1020.21;13.1.1.1020.8;13.1.1.1023.15;13.1.1.1026.15;13.1.1.1029.15;13.1.1.905.16	0.531932	0.38	0.7144	0.00560741	0.0359976	down	metabolic process(GO:0008152);cellular process(GO:0009987);localization(GO:0051179)	protein-containing complex(GO:0032991);cellular anatomical entity(GO:0110165)	catalytic activity(GO:0003824);transporter activity(GO:0005215)	--	Oxidative phosphorylation(ko00190);Metabolic pathways(ko01100);Thermogenesis(ko04714);Alzheimer disease(ko05010);Parkinson disease(ko05012);Amyotrophic lateral sclerosis(ko05014);Huntington disease(ko05016);Prion disease(ko05020);Pathways of neurodegeneration - multiple diseases(ko05022)	GO:0042776,mitochondrial ATP synthesis coupled proton transport	GO:0070062,extracellular exosome;GO:0005654,nucleoplasm;GO:0000274,mitochondrial proton-transporting ATP synthase, stator stalk;GO:0043209,myelin sheath	GO:0046933,proton-transporting ATP synthase activity, rotational mechanism	Oxidative phosphorylation(ko00190);Metabolic pathways(ko01100);Thermogenesis(ko04714);Alzheimer disease(ko05010);Parkinson disease(ko05012);Amyotrophic lateral sclerosis(ko05014);Huntington disease(ko05016);Prion disease(ko05020);Pathways of neurodegeneration - multiple diseases(ko05022)	cyto(score:23);cyto_nucl(score:14)	ATP synthase, F0 complex, subunit D, mitochondrial(IPR008689);ATP synthase, F0 complex, subunit D superfamily, mitochondrial(IPR036228)
495	sp|Q8BH59|CMC1_MOUSE	24.85	38.74	35.89	Calcium-binding mitochondrial carrier protein Aralar1 OS=Mus musculus OX=10090 GN=Slc25a12 PE=1 SV=1	Slc25a12	74568.9	8.4	22	--	19	14	AGQTTYSGVVDCFR;DGSIPLPAEILAGGCAGGSQVIFTNPLEIVK;DIEVTKEEFAQSAIR;DIPFSAIYFPVYAHCK;FGLYLPK;FTLGSVAGAVGATAVYPIDLVK;GLIPQLIGVAPEK;IAPLAEGALPYNLAELQR;IVQLLAGVADQTK;LATATFAGIENK;LLLADENGR;LTLADIER;PIWLQIAESAYR;SSPQFGVTLVTYELLQR	81	36	1.1.1.1079.31;1.1.1.762.17;1.1.1.763.12;1.1.1.766.13;1.1.1.981.31;1.1.1.984.30;10.1.1.843.4;10.1.1.846.4;11.1.1.773.3;11.1.1.776.26;13.1.1.1000.14;14.1.1.1019.31;14.1.1.1022.23;15.1.1.957.29;2.1.1.685.16;3.1.1.575.24;3.1.1.753.19;3.1.1.925.20;3.1.1.928.11;4.1.1.1145.12	0.425688	0.21	0.4933	0.000819529	0.0107355	down	metabolic process(GO:0008152);cellular process(GO:0009987);response to stimulus(GO:0050896);localization(GO:0051179)	cellular anatomical entity(GO:0110165)	structural molecule activity(GO:0005198);transporter activity(GO:0005215);binding(GO:0005488)	--	--	GO:0070778,L-aspartate transmembrane transport;GO:0006094,gluconeogenesis;GO:0006754,ATP biosynthetic process;GO:0015813,L-glutamate transmembrane transport;GO:0006412,translation;GO:0051592,response to calcium ion;GO:0043490,malate-aspartate shuttle	GO:0043209,myelin sheath;GO:0005743,mitochondrial inner membrane;GO:0016021,integral component of membrane	GO:0005509,calcium ion binding;GO:0003735,structural constituent of ribosome;GO:0005313,L-glutamate transmembrane transporter activity;GO:0015183,L-aspartate transmembrane transporter activity	--	cyto(score:21.5);cyto_plas(score:11.5)	EF-hand domain(IPR002048);Mitochondrial carrier protein(IPR002067);EF-hand domain pair(IPR011992);Mitochondrial substrate/solute carrier(IPR018108);EF-Hand 1, calcium-binding site(IPR018247);Mitochondrial carrier domain superfamily(IPR023395)
497	sp|Q9D051|ODPB_MOUSE	24.81	26.91	61.28	Pyruvate dehydrogenase E1 component subunit beta, mitochondrial OS=Mus musculus OX=10090 GN=Pdhb PE=1 SV=1	Pdhb	38936.8	6.9	24	--	16	15	CLEAAAVLSK;DFLIPIGK;DIIFAVK;DNNPVVMLENELMYGVAFELPAEAQSK;EAINQGMDEELERDEK;EGIECEVINLR;FSMQAIDQVINSAAK;GPNGASAGVAAQHSQCFAAWYGHCPGLK;IIDTPISEMGFAGIAVGAAMAGLR;IMEGPAFNFLDAPAVR;PVGHCLEAAAVLSK;TYYMSAGLQPVPIVFR;VFLLGEEVAQYDGAYK;VLEDNSVPQVK;VVSPWNSEDAK	78	77	1.1.1.772.12;10.1.1.1055.20;10.1.1.672.11;10.1.1.761.14;10.1.1.764.15;10.1.1.832.5;10.1.1.835.10;10.1.1.837.10;10.1.1.838.8;11.1.1.1032.11;11.1.1.1035.13;11.1.1.1091.7;11.1.1.1094.11;11.1.1.1097.12;11.1.1.1100.8;11.1.1.697.29;11.1.1.762.10;11.1.1.765.13;11.1.1.768.14;12.1.1.1026.17	0.459258	0.21	0.4572	0.000326385	0.00609603	down	metabolic process(GO:0008152);cellular process(GO:0009987);biological regulation(GO:0065007)	protein-containing complex(GO:0032991);cellular anatomical entity(GO:0110165)	catalytic activity(GO:0003824);binding(GO:0005488)	Energy production and conversion(C);Lipid transport and metabolism(I)	Glycolysis / Gluconeogenesis(ko00010);Citrate cycle (TCA cycle)(ko00020);Pyruvate metabolism(ko00620);Metabolic pathways(ko01100);Carbon metabolism(ko01200);HIF-1 signaling pathway(ko04066);Glucagon signaling pathway(ko04922);Central carbon metabolism in cancer(ko05230)	GO:0006006,glucose metabolic process;GO:0046487,glyoxylate metabolic process;GO:0061732,mitochondrial acetyl-CoA biosynthetic process from pyruvate;GO:0006099,tricarboxylic acid cycle;GO:0010510,regulation of acetyl-CoA biosynthetic process from pyruvate	GO:0045254,pyruvate dehydrogenase complex;GO:0070062,extracellular exosome;GO:0005759,mitochondrial matrix;GO:0005654,nucleoplasm	GO:0034604,pyruvate dehydrogenase (NAD+) activity;GO:0004739,pyruvate dehydrogenase (acetyl-transferring) activity;GO:0005515,protein binding	Glycolysis / Gluconeogenesis(ko00010);Citrate cycle (TCA cycle)(ko00020);Pyruvate metabolism(ko00620);Metabolic pathways(ko01100);Carbon metabolism(ko01200);HIF-1 signaling pathway(ko04066);Glucagon signaling pathway(ko04922);Central carbon metabolism in cancer(ko05230)	mito(score:27)	Transketolase-like, pyrimidine-binding domain(IPR005475);Transketolase C-terminal/Pyruvate-ferredoxin oxidoreductase domain II(IPR009014);Pyruvate dehydrogenase E1 component subunit beta(IPR027110);Thiamin diphosphate-binding fold(IPR029061);Transketolase, C-terminal domain(IPR033248)
505	tr|Q3THU8|Q3THU8_MOUSE	24.47	25.79	37.82	Uncharacterized protein OS=Mus musculus OX=10090 GN=Slc25a3 PE=2 SV=1	Slc25a3	39612.9	9.5	18	sp|Q8VEM8|MPCP_MOUSE	13	13	ALYSNILGEENTYL;ALYSNILGEENTYLWR;AVEEYSCEFGSMK;EEGLNAFYK;EKGSTASQVLQR;FGFYEVFK;GIFNGFSITLK;GSTASQVLQR;GVAPLWMR;GWAPTLIGYSMQGLCK;IQTQPGYANTLR;TVEALYK;YLASSASAEFFADIALAPMEAAK	83	83	1.1.1.680.8;1.1.1.690.27;1.1.1.693.30;1.1.1.858.21;1.1.1.861.2;1.1.1.869.3;1.1.1.870.28;1.1.1.872.24;1.1.1.898.24;1.1.1.900.22;1.1.1.901.24;1.1.1.904.24;1.1.1.924.28;1.1.1.927.28;10.1.1.1093.20;10.1.1.1096.21;11.1.1.1020.14;11.1.1.1023.18;11.1.1.1026.13;12.1.1.1036.12	0.610132	0.23	0.377	0.00264723	0.0223432	down	metabolic process(GO:0008152);cellular process(GO:0009987);localization(GO:0051179)	cellular anatomical entity(GO:0110165)	structural molecule activity(GO:0005198);transporter activity(GO:0005215);binding(GO:0005488)	--	--	GO:0035435,phosphate ion transmembrane transport;GO:1902600,proton transmembrane transport;GO:0006412,translation;GO:0006091,generation of precursor metabolites and energy	GO:0043209,myelin sheath;GO:0005887,integral component of plasma membrane;GO:0005730,nucleolus;GO:0005743,mitochondrial inner membrane;GO:0070062,extracellular exosome	GO:0003735,structural constituent of ribosome;GO:0015317,phosphate:proton symporter activity;GO:0044877,protein-containing complex binding	--	nucl(score:21)	Mitochondrial substrate/solute carrier(IPR018108);Mitochondrial carrier domain superfamily(IPR023395)
518	sp|Q9WU79|PROD_MOUSE	23.93	27.94	25.04	Proline dehydrogenase 1, mitochondrial OS=Mus musculus OX=10090 GN=Prodh PE=1 SV=2	Prodh	68035.5	8.3	14	--	11	11	ASGGASDGGFSAIK;AVRPPVPAVDFTNTQEAYR;CDNYMENLLQCIK;CLNYVLEELK;DAYDNVTLDMELAR;DGVISAR;HLVVPNVQTGQLEPLLSR;LCASPVLLAHHEQLFQVAR;LEVAVLQDSIAK;LMIDAEQSYFQPAISR;QLLWQELR	47	47	1.1.1.354.7;1.1.1.742.24;10.1.1.1024.19;10.1.1.1027.23;10.1.1.1030.23;10.1.1.762.27;10.1.1.765.30;10.1.1.807.17;11.1.1.692.28;11.1.1.734.16;11.1.1.964.12;12.1.1.852.13;12.1.1.855.7;12.1.1.858.10;12.1.1.927.28;13.1.1.861.14;13.1.1.864.12;13.1.1.867.11;14.1.1.854.20;14.1.1.856.25	0.574671	0.2	0.348	0.00158554	0.0164638	down	metabolic process(GO:0008152);cellular process(GO:0009987)	cellular anatomical entity(GO:0110165)	catalytic activity(GO:0003824);binding(GO:0005488)	Amino acid transport and metabolism(E)	Arginine and proline metabolism(ko00330);Metabolic pathways(ko01100)	GO:0010133,proline catabolic process to glutamate;GO:0055114,oxidation-reduction process	GO:0005759,mitochondrial matrix;GO:0005743,mitochondrial inner membrane	GO:0004657,proline dehydrogenase activity;GO:0016597,amino acid binding;GO:0071949,FAD binding	Arginine and proline metabolism(ko00330);Metabolic pathways(ko01100)	cyto_mito(score:16.5);mito(score:29.5)	Proline dehydrogenase domain(IPR002872);Proline oxidase family(IPR015659);FAD-linked oxidoreductase-like(IPR029041)
521	sp|Q5XJY5|COPD_MOUSE	23.79	26.94	24.85	Coatomer subunit delta OS=Mus musculus OX=10090 GN=Arcn1 PE=1 SV=2	Arcn1	57229	6.1	15	--	14	13	ENVNLAQIR;FSTETTFLVDKYE;FSTETTFLVDKYEIL;IEGLLAAFPK;LFTAESLIGLK;LQTTEESFIPL;NSNILEDLETLR;NTLEWCLPVIDAK;QHTFVETESVR;SFPVNSDVGVLK;TRIEGLLAAFPK;VLLAAAVCTK;VTQVDGNSPVR	49	47	1.1.1.704.28;1.1.1.968.20;1.1.1.971.17;1.1.1.974.16;10.1.1.1131.8;10.1.1.1132.8;11.1.1.1058.23;11.1.1.1060.19;11.1.1.1061.10;11.1.1.924.9;12.1.1.1073.24;12.1.1.934.27;12.1.1.939.7;15.1.1.501.6;15.1.1.827.7;15.1.1.830.7;2.1.1.321.25;2.1.1.324.25;2.1.1.625.7;2.1.1.887.20	1.50088	0.27	0.1799	0.000255261	0.0051677	up	behavior(GO:0007610);cellular process(GO:0009987);multicellular organismal process(GO:0032501);developmental process(GO:0032502);pigmentation(GO:0043473);localization(GO:0051179)	protein-containing complex(GO:0032991);cellular anatomical entity(GO:0110165)	binding(GO:0005488)	--	--	GO:0006886,intracellular protein transport;GO:0006891,intra-Golgi vesicle-mediated transport;GO:0006888,endoplasmic reticulum to Golgi vesicle-mediated transport;GO:0043473,pigmentation;GO:0021691,cerebellar Purkinje cell layer maturation;GO:0008344,adult locomotory behavior;GO:0006890,retrograde vesicle-mediated transport, Golgi to endoplasmic reticulum	GO:0030126,COPI vesicle coat;GO:0030133,transport vesicle;GO:0005789,endoplasmic reticulum membrane;GO:0005829,cytosol;GO:0000139,Golgi membrane	GO:0005515,protein binding;GO:0003723,RNA binding	--	cyto(score:11);mito(score:15)	Longin-like domain superfamily(IPR011012);AP complex, mu/sigma subunit(IPR022775);Coatomer delta subunit(IPR027059);Mu homology domain(IPR028565);AP-2 complex subunit mu, C-terminal superfamily(IPR036168)
523	sp|Q9DB20|ATPO_MOUSE	23.75	24.34	61.03	ATP synthase subunit O, mitochondrial OS=Mus musculus OX=10090 GN=Atp5po PE=1 SV=1	Atp5po	23363.3	10.7	26	--	15	15	EKFSPLTANLMNLLAENGR;FSPLTANLMNLLAENGR;GEVPCTVTTASPLDDAVLSELK;KLDQVEK;LGNTQGIISAF;LGNTQGIISAFSTIMSVHR;LMNLLAENGR;LVRPPVQVYGIEGR;SFLSPNQILK;SLNDITK;SLNDITKR;VGQLLKDPK;VSLAVLNPY;VSLAVLNPYIK;YATALYSAASK	95	95	1.1.1.445.20;1.1.1.448.18;1.1.1.760.23;1.1.1.796.16;10.1.1.1050.9;10.1.1.826.27;11.1.1.700.9;11.1.1.703.31;11.1.1.706.27;11.1.1.712.7;11.1.1.755.29;12.1.1.708.9;12.1.1.711.7;12.1.1.714.12;12.1.1.715.29;12.1.1.718.31;12.1.1.721.6;12.1.1.724.29;12.1.1.780.27;12.1.1.797.27	0.408667	0.3	0.734	0.000952155	0.0119847	down	metabolic process(GO:0008152);cellular process(GO:0009987);localization(GO:0051179)	protein-containing complex(GO:0032991);cellular anatomical entity(GO:0110165)	catalytic activity(GO:0003824);transporter activity(GO:0005215);binding(GO:0005488)	Energy production and conversion(C)	Oxidative phosphorylation(ko00190);Metabolic pathways(ko01100);Thermogenesis(ko04714);Alzheimer disease(ko05010);Parkinson disease(ko05012);Amyotrophic lateral sclerosis(ko05014);Huntington disease(ko05016);Prion disease(ko05020);Pathways of neurodegeneration - multiple diseases(ko05022)	GO:0042776,mitochondrial ATP synthesis coupled proton transport	GO:0031012,extracellular matrix;GO:0005634,nucleus;GO:0070062,extracellular exosome;GO:0005886,plasma membrane;GO:0043209,myelin sheath;GO:0000276,mitochondrial proton-transporting ATP synthase complex, coupling factor F(o)	GO:0005496,steroid binding;GO:0044877,protein-containing complex binding;GO:0046933,proton-transporting ATP synthase activity, rotational mechanism;GO:0008144,drug binding	Oxidative phosphorylation(ko00190);Metabolic pathways(ko01100);Thermogenesis(ko04714);Alzheimer disease(ko05010);Parkinson disease(ko05012);Amyotrophic lateral sclerosis(ko05014);Huntington disease(ko05016);Prion disease(ko05020);Pathways of neurodegeneration - multiple diseases(ko05022)	mito(score:26);mito_nucl(score:16.5)	ATPase, OSCP/delta subunit(IPR000711);ATPase, OSCP/delta subunit, conserved site(IPR020781);F1F0 ATP synthase OSCP/delta subunit, N-terminal domain superfamily(IPR026015)
526	tr|Q9DCY1|Q9DCY1_MOUSE	23.64	25.57	53.24	Peptidyl-prolyl cis-trans isomerase OS=Mus musculus OX=10090 GN=Ppib PE=1 SV=1	Ppib	23713.4	10.2	17	sp|P24369|PPIB_MOUSE	13	10	DFMIQGGDFTR;DTNGSQFFITTVK;DVIIVDSGK;IEVEKPFAIAK;IEVEKPFAIAKE;TSWLDGK;TVDNFVALATGEK;VLEGMDVVR;VVFGLFGK;VYFDLQIGDESVGR	77	73	10.1.1.820.31;10.1.1.947.3;10.1.1.950.7;10.1.1.952.21;10.1.1.957.22;10.1.1.964.25;10.1.1.964.4;10.1.1.967.3;10.1.1.970.4;10.1.1.973.5;11.1.1.883.25;11.1.1.894.4;11.1.1.897.26;11.1.1.900.25;11.1.1.903.3;12.1.1.907.29;12.1.1.910.2;12.1.1.913.28;3.1.1.437.22;3.1.1.440.22	5.42769	4.72	0.8696	0.000927796	0.0117806	up	metabolic process(GO:0008152);cellular process(GO:0009987);developmental process(GO:0032502);biological process involved in interspecies interaction between organisms(GO:0044419);localization(GO:0051179);biological regulation(GO:0065007)	protein-containing complex(GO:0032991);cellular anatomical entity(GO:0110165)	catalytic activity(GO:0003824);binding(GO:0005488)	Posttranslational modification, protein turnover, chaperones(O)	--	GO:0050821,protein stabilization;GO:0060348,bone development;GO:0040018,positive regulation of multicellular organism growth;GO:0044829,positive regulation by host of viral genome replication;GO:1901873,regulation of post-translational protein modification;GO:0051169,nuclear transport;GO:0061077,chaperone-mediated protein folding;GO:0000413,protein peptidyl-prolyl isomerization	GO:0042470,melanosome;GO:0005925,focal adhesion;GO:0005788,endoplasmic reticulum lumen;GO:0034663,endoplasmic reticulum chaperone complex;GO:0070062,extracellular exosome;GO:0005634,nucleus;GO:0048471,perinuclear region of cytoplasm;GO:0005790,smooth endoplasmic reticulum;GO:0016020,membrane	GO:0070063,RNA polymerase binding;GO:0051082,unfolded protein binding;GO:0003755,peptidyl-prolyl cis-trans isomerase activity;GO:0003723,RNA binding;GO:0042277,peptide binding;GO:0005518,collagen binding	--	extr(score:26)	Cyclophilin-type peptidyl-prolyl cis-trans isomerase domain(IPR002130);Cyclophilin-type peptidyl-prolyl cis-trans isomerase, conserved site(IPR020892);Cyclophilin-like domain superfamily(IPR029000)
532	tr|Q3TI98|Q3TI98_MOUSE	23.25	27.2	20.54	Phenylalanyl-tRNA synthetase beta subunit OS=Mus musculus OX=10090 GN=Farsb PE=2 SV=1	Farsb	65814.8	7.5	13	--	12	11	ALVAIGTHDLDTLSGPFTYTAK;AQGASDVVLYK;ASAGSAFFPGR;DLLFQALGR;ETPANLAK;LFEISDVVVK;LVITEETAK;SSTFPELPYR;TTLLPGLLK;VRPFAVAAVLR;YDLLCLEGLAR	28	27	1.1.1.668.6;1.1.1.669.3;1.1.1.780.19;1.1.1.783.19;1.1.1.832.11;10.1.1.705.23;10.1.1.708.21;11.1.1.634.25;11.1.1.637.26;11.1.1.953.16;11.1.1.956.17;12.1.1.967.15;12.1.1.968.18;12.1.1.968.19;12.1.1.971.20;13.1.1.967.15;13.1.1.970.13;15.1.1.971.25;15.1.1.972.7;15.1.1.976.28	2.80993	0.59	0.21	7.82101e-07	0.000150102	up	metabolic process(GO:0008152);cellular process(GO:0009987)	protein-containing complex(GO:0032991);cellular anatomical entity(GO:0110165)	catalytic activity(GO:0003824);binding(GO:0005488)	Translation, ribosomal structure and biogenesis(J)	Aminoacyl-tRNA biosynthesis(ko00970)	GO:0051290,protein heterotetramerization;GO:0006432,phenylalanyl-tRNA aminoacylation	GO:0009328,phenylalanine-tRNA ligase complex;GO:0016020,membrane;GO:0005829,cytosol	GO:0000287,magnesium ion binding;GO:0003723,RNA binding;GO:0005524,ATP binding;GO:0004826,phenylalanine-tRNA ligase activity	Aminoacyl-tRNA biosynthesis(ko00970)	cyto(score:26)	Phenylalanyl-tRNA synthetase, class IIc, beta subunit, archae/euk cytosolic(IPR004531);B3/B4 tRNA-binding domain(IPR005146);tRNA synthetase, B5-domain(IPR005147);Putative DNA-binding domain superfamily(IPR009061);Phenylalanyl-tRNA synthetase, B3/B4(IPR020825);Phenylalanine--tRNA ligase beta subunit, B1 domain(IPR040659);Phenylalanyl tRNA synthetase beta chain, core domain(IPR041616)
534	sp|Q9WTP7|KAD3_MOUSE	23.24	24.1	52.86	GTP:AMP phosphotransferase AK3, mitochondrial OS=Mus musculus OX=10090 GN=Ak3 PE=1 SV=3	Ak3	25426.1	9.3	15	--	11	11	AYEAQTEPVLQYYQK;EDDKPETVIK;GVLETFSGTETNK;KGVLETFSGTETNK;LALHELK;TFIDQGK;TLPQAEALDK;TLTQCSWLLDGFPR;TVGIDDLTGEPLIQR;VYNIEFNPPK;VYQIDTVINLNVPFEVIK	79	79	1.1.1.1048.11;1.1.1.1051.8;1.1.1.1054.9;1.1.1.876.14;1.1.1.879.20;1.1.1.896.16;1.1.1.899.30;1.1.1.902.29;1.1.1.905.30;1.1.1.949.19;1.1.1.952.18;10.1.1.644.7;10.1.1.808.27;10.1.1.813.30;10.1.1.816.29;10.1.1.819.30;11.1.1.742.27;11.1.1.745.27;11.1.1.748.29;14.1.1.528.16	0.653201	0.26	0.398	0.0051652	0.0344545	down	metabolic process(GO:0008152);cellular process(GO:0009987);multicellular organismal process(GO:0032501);developmental process(GO:0032502);response to stimulus(GO:0050896);biological regulation(GO:0065007)	cellular anatomical entity(GO:0110165)	catalytic activity(GO:0003824);binding(GO:0005488)	Nucleotide transport and metabolism(F)	Purine metabolism(ko00230);Biosynthesis of cofactors(ko01240)	GO:0021549,cerebellum development;GO:0021772,olfactory bulb development;GO:0006165,nucleoside diphosphate phosphorylation;GO:0001889,liver development;GO:0006756,AMP phosphorylation;GO:0007517,muscle organ development;GO:0007596,blood coagulation;GO:0046060,dATP metabolic process;GO:0042594,response to starvation;GO:0046039,GTP metabolic process;GO:0006172,ADP biosynthetic process;GO:0042493,resp…	GO:0070062,extracellular exosome;GO:0005758,mitochondrial intermembrane space;GO:0005759,mitochondrial matrix	GO:0042802,identical protein binding;GO:0046899,nucleoside triphosphate adenylate kinase activity;GO:0004550,nucleoside diphosphate kinase activity;GO:0050145,nucleoside monophosphate kinase activity;GO:0004017,adenylate kinase activity;GO:0005525,GTP binding;GO:0005524,ATP binding	Purine metabolism(ko00230);Biosynthesis of cofactors(ko01240)	cyto(score:18.5);cyto_nucl(score:10);mito(score:12)	Adenylate kinase/UMP-CMP kinase(IPR000850);Adenylate kinase subfamily(IPR006259);Adenylate kinase, active site lid domain(IPR007862);P-loop containing nucleoside triphosphate hydrolase(IPR027417);Adenylate kinase 3/4, mitochondrial(IPR028586);Adenylate kinase, conserved site(IPR033690);Adenylate kinase, active site lid domain superfamily(IPR036193)
547	sp|Q6ZWX6|IF2A_MOUSE	22.62	23.8	35.24	Eukaryotic translation initiation factor 2 subunit 1 OS=Mus musculus OX=10090 GN=Eif2s1 PE=1 SV=3	Eif2s1	36107.8	4.7	11	--	11	11	DEQLESLFQR;GYIDLSK;HAVSDPSILDSLDLNEDER;HAVSDPSILDSLDLNEDEREVLINNINR;INLIAPPR;NECVVVIR;TAWVFDDK;TEGLSVLNQAMAVIK;TVYSILR;VSPEEAIK;VVTDTDETELAR	22	22	1.1.1.464.22;1.1.1.663.10;1.1.1.671.10;12.1.1.723.4;13.1.1.589.29;13.1.1.592.24;14.1.1.610.15;15.1.1.710.11;15.1.1.713.6;15.1.1.716.10;15.1.1.720.12;15.1.1.723.10;15.1.1.996.29;4.1.1.621.17;4.1.1.624.15;5.1.1.805.17;6.1.1.600.17;6.1.1.817.14;7.1.1.615.19;7.1.1.934.18	2.9381	0.76	0.2587	5.33336e-06	0.000468882	up	metabolic process(GO:0008152);cellular process(GO:0009987);developmental process(GO:0032502);regulation of catalytic activity(GO:0050790);response to stimulus(GO:0050896);regulation of binding(GO:0051098);localization(GO:0051179);biological regulation(GO:0065007)	protein-containing complex(GO:0032991);cellular anatomical entity(GO:0110165)	binding(GO:0005488);translation regulator activity(GO:0045182)	Translation, ribosomal structure and biogenesis(J)	RNA transport(ko03013);Autophagy - animal(ko04140);Protein processing in endoplasmic reticulum(ko04141);Apoptosis(ko04210);Parkinson disease(ko05012);Amyotrophic lateral sclerosis(ko05014);Pathways of neurodegeneration - multiple diseases(ko05022);Hepatitis C(ko05160);Measles(ko05162);Influenza A(ko05164);Herpes simplex virus 1 infection(ko05168)	GO:0036499,PERK-mediated unfolded protein response;GO:0007568,aging;GO:1905098,negative regulation of guanyl-nucleotide exchange factor activity;GO:0098792,xenophagy;GO:0032057,negative regulation of translational initiation in response to stress;GO:2000676,positive regulation of type B pancreatic cell apoptotic process;GO:0046777,protein autophosphorylation;GO:0034605,cellular response to heat;G…	GO:0097451,glial limiting end-foot;GO:0005829,cytosol;GO:0005844,polysome;GO:0033290,eukaryotic 48S preinitiation complex;GO:0005850,eukaryotic translation initiation factor 2 complex;GO:0010494,cytoplasmic stress granule;GO:0016020,membrane;GO:0043614,multi-eIF complex;GO:0005634,nucleus;GO:0005840,ribosome;GO:0044207,translation initiation ternary complex;GO:0005851,eukaryotic translation initi…	GO:0043022,ribosome binding;GO:0005515,protein binding;GO:0003743,translation initiation factor activity;GO:0003723,RNA binding	RNA transport(ko03013);Autophagy - animal(ko04140);Protein processing in endoplasmic reticulum(ko04141);Apoptosis(ko04210);Non-alcoholic fatty liver disease(ko04932);Alzheimer disease(ko05010);Parkinson disease(ko05012);Amyotrophic lateral sclerosis(ko05014);Prion disease(ko05020);Pathways of neurodegeneration - multiple diseases(ko05022);Hepatitis C(ko05160);Measles(ko05162);Influenza A(ko05164)…	cyto(score:20);cyto_nucl(score:12.8333);cyto_pero(score:11.5)	S1 domain(IPR003029);Translation initiation factor 2, alpha subunit(IPR011488);Nucleic acid-binding, OB-fold(IPR012340);RNA-binding domain, S1(IPR022967);Translation initiation factor 2, alpha subunit, middle domain superfamily(IPR024054);Translation initiation factor 2, alpha subunit, C-terminal(IPR024055);IF2a, S1-like domain(IPR044126)
551	tr|H3BKH6|H3BKH6_MOUSE	22.53	22.58	41.02	S-formylglutathione hydrolase OS=Mus musculus OX=10090 GN=Esd PE=1 SV=1	Esd	32829.1	7.9	16	sp|Q9R0P3|ESTD_MOUSE	12	11	AFSGYLGPDESK;AYDATCLVK;CFGGLQK;FAVYLPPQAESGK;FSGYLGPDESK;KAFSGYLGPDESK;MYSYVTEELPQLINANFPVDPQR;SGYQQAASEHGLVVIAPDTSPR;SVSAFAPICNPVLCSWGK;VFEHSSVELK;VTEELPQLINANFPVDPQR	63	62	12.1.1.1025.30;12.1.1.814.7;13.1.1.818.16;13.1.1.821.13;13.1.1.824.13;13.1.1.827.14;13.1.1.831.11;13.1.1.834.14;14.1.1.838.30;14.1.1.840.30;14.1.1.845.15;14.1.1.845.31;15.1.1.777.31;15.1.1.780.11;2.1.1.775.23;2.1.1.778.24;2.1.1.788.24;2.1.1.791.23;2.1.1.794.19;3.1.1.687.16	0.53568	0.37	0.6907	0.00554046	0.0358027	down	metabolic process(GO:0008152);cellular process(GO:0009987);detoxification(GO:0098754)	cellular anatomical entity(GO:0110165)	catalytic activity(GO:0003824);binding(GO:0005488)	Defense mechanisms(V)	Metabolic pathways(ko01100);Carbon metabolism(ko01200)	GO:1901687,glutathione derivative biosynthetic process;GO:0046294,formaldehyde catabolic process	GO:0005788,endoplasmic reticulum lumen;GO:0031410,cytoplasmic vesicle;GO:0070062,extracellular exosome	GO:0018738,S-formylglutathione hydrolase activity;GO:0042802,identical protein binding;GO:0047374,methylumbelliferyl-acetate deacetylase activity	Metabolic pathways(ko01100);Carbon metabolism(ko01200)	cyto_nucl(score:15);nucl(score:18)	Putative esterase(IPR000801);S-formylglutathione hydrolase(IPR014186);Alpha/Beta hydrolase fold(IPR029058)
552	sp|Q8BI84|TGO1_MOUSE	22.5	24.26	7.668	Transport and Golgi organization protein 1 homolog OS=Mus musculus OX=10090 GN=Mia3 PE=1 SV=2	Mia3	213673	4.4	13	--	13	11	DDNISALTNCITQLNR;ELEGLLEDMSIR;EQLQQQVEEWSK;FGSTADALVSDDEATR;ILEETNVSLGDK;QATPEIPDIVLK;SIEEEEDVSVSSSHQR;SIREDLPIINSFFK;SQEDLEIALTHK;TQTAVSIVEEDLK;VVLAAEEVK	31	28	1.1.1.920.11;11.1.1.485.7;12.1.1.898.29;2.1.1.723.27;2.1.1.726.29;3.1.1.511.11;3.1.1.561.26;3.1.1.704.8;4.1.1.816.29;4.1.1.818.20;4.1.1.821.19;4.1.1.848.29;5.1.1.735.16;6.1.1.755.27;7.1.1.813.2;7.1.1.813.27;7.1.1.816.28;8.1.1.1102.6;8.1.1.1105.3;8.1.1.1108.2	0.612618	0.21	0.3428	0.00145978	0.015828	down	cellular process(GO:0009987);response to stimulus(GO:0050896);localization(GO:0051179);biological regulation(GO:0065007)	cellular anatomical entity(GO:0110165)	binding(GO:0005488)	--	--	GO:0002687,positive regulation of leukocyte migration;GO:0006887,exocytosis;GO:0015031,protein transport;GO:0030336,negative regulation of cell migration;GO:0007162,negative regulation of cell adhesion;GO:0042060,wound healing;GO:0006888,endoplasmic reticulum to Golgi vesicle-mediated transport	GO:0005789,endoplasmic reticulum membrane;GO:0016021,integral component of membrane	GO:0005515,protein binding	--	E.R.(score:13)	SH3 domain(IPR001452);SH3-like domain superfamily(IPR036028)
554	sp|Q99KR3|LACB2_MOUSE	22.47	22.84	42.71	Endoribonuclease LACTB2 OS=Mus musculus OX=10090 GN=Lactb2 PE=1 SV=1	Lactb2	32754.2	6.3	14	--	11	11	ANIIYPGHGPVIHNAEAK;DVPENLHK;EEQIISLFR;IEQLSSR;IFYTTTPVK;ILEYISHR;ILIDTGEPSVPEYISCLK;NINNDTTYCIK;NNREEQIISLFR;SFTVTELR;VLGCNPGPMTLQGTNTYLVGTGSR	49	49	1.1.1.394.15;1.1.1.742.2;1.1.1.746.2;10.1.1.1021.16;10.1.1.1034.20;10.1.1.1037.16;10.1.1.1040.13;10.1.1.630.27;10.1.1.633.28;10.1.1.930.3;11.1.1.565.24;11.1.1.794.15;11.1.1.801.4;11.1.1.804.3;11.1.1.805.3;11.1.1.807.2;11.1.1.937.8;11.1.1.940.7;11.1.1.942.7;11.1.1.943.8	0.659989	0.32	0.4848	0.00957236	0.0493096	down	metabolic process(GO:0008152);cellular process(GO:0009987)	cellular anatomical entity(GO:0110165)	catalytic activity(GO:0003824);binding(GO:0005488)	General function prediction only(R)	--	GO:0090502,RNA phosphodiester bond hydrolysis, endonucleolytic	GO:0005759,mitochondrial matrix	GO:0004521,endoribonuclease activity;GO:0003727,single-stranded RNA binding;GO:0008270,zinc ion binding;GO:0005515,protein binding	--	mito(score:22)	Metallo-beta-lactamase(IPR001279);Winged helix-like DNA-binding domain superfamily(IPR036388);Ribonuclease Z/Hydroxyacylglutathione hydrolase-like(IPR036866);LACTB2, winged helix domain(IPR041516)
563	tr|Q4FJQ0|Q4FJQ0_MOUSE	22.16	22.48	63.29	Rab7 OS=Mus musculus OX=10090 GN=Rab7 PE=1 SV=1	Rab7	23489.5	6.6	12	sp|P51150|RAB7A_MOUSE	11	11	AQAWCYSK;ATIGADFLTK;DPENFPFVVLGNK;EAINVEQAFQTIAR;FQSLGVAFYR;FSNQYK;GADCCVLVFDVTAPNTFK;LVTMQIWDTAGQER;NNIPYFETSAK;TLDSWRDEFLIQASPR;VIILGDSGVGK	41	41	10.1.1.1001.14;10.1.1.1004.18;10.1.1.1007.26;10.1.1.832.19;10.1.1.835.25;10.1.1.988.21;11.1.1.734.27;11.1.1.737.30;11.1.1.909.17;11.1.1.919.29;11.1.1.922.28;11.1.1.933.17;11.1.1.936.21;11.1.1.939.22;12.1.1.752.26;12.1.1.755.25;12.1.1.892.13;12.1.1.895.10;12.1.1.930.26;12.1.1.933.28	0.56813	0.24	0.4225	0.00139512	0.0155341	down	immune system process(GO:0002376);metabolic process(GO:0008152);cellular process(GO:0009987);biological process involved in interspecies interaction between organisms(GO:0044419);localization(GO:0051179);biological regulation(GO:0065007)	protein-containing complex(GO:0032991);cellular anatomical entity(GO:0110165)	catalytic activity(GO:0003824);binding(GO:0005488)	General function prediction only(R)	Mitophagy - animal(ko04137);Autophagy - animal(ko04140);Phagosome(ko04145);Salmonella infection(ko05132);Amoebiasis(ko05146);Tuberculosis(ko05152)	GO:0045732,positive regulation of protein catabolic process;GO:0061724,lipophagy;GO:0008333,endosome to lysosome transport;GO:0090385,phagosome-lysosome fusion;GO:0042147,retrograde transport, endosome to Golgi;GO:0007174,epidermal growth factor catabolic process;GO:0048524,positive regulation of viral process;GO:0022615,protein to membrane docking;GO:0045022,early endosome to late endosome trans…	GO:0005811,lipid droplet;GO:0030904,retromer complex;GO:0033162,melanosome membrane;GO:0030670,phagocytic vesicle membrane;GO:0070062,extracellular exosome;GO:0005794,Golgi apparatus;GO:0005829,cytosol;GO:0043195,terminal bouton;GO:0031902,late endosome membrane;GO:0032419,extrinsic component of lysosome membrane;GO:0000421,autophagosome membrane;GO:0097208,alveolar lamellar body;GO:0034045,phago…	GO:0031267,small GTPase binding;GO:1905394,retromer complex binding;GO:0005525,GTP binding;GO:0003924,GTPase activity;GO:0019003,GDP binding	Mitophagy - animal(ko04137);Autophagy - animal(ko04140);Endocytosis(ko04144);Phagosome(ko04145);Salmonella infection(ko05132);Amoebiasis(ko05146);Tuberculosis(ko05152)	cyto(score:18.5);cyto_nucl(score:10);mito(score:11)	Small GTPase(IPR001806);Small GTP-binding protein domain(IPR005225);P-loop containing nucleoside triphosphate hydrolase(IPR027417)
568	tr|Q3UD06|Q3UD06_MOUSE	21.94	23.05	32.21	ATP synthase subunit gamma OS=Mus musculus OX=10090 GN=Atp5c1 PE=1 SV=1	Atp5c1	32885.5	9.5	16	sp|Q91VR2|ATPG_MOUSE	10	10	ELIEIISGAAA;ELIEIISGAAALD;ESTTSEQSAR;EVMIVGVGEK;GLCGAIHSSVAK;HLIIGVSSDR;LTLTFNR;NEVAALTAAGK;THSDQFLVSFK;VYGTGSLALYEK	54	53	10.1.1.568.28;10.1.1.570.22;10.1.1.570.31;10.1.1.571.29;10.1.1.599.25;10.1.1.755.3;10.1.1.764.9;10.1.1.765.12;10.1.1.767.14;10.1.1.801.29;10.1.1.804.7;11.1.1.500.16;11.1.1.539.3;11.1.1.542.9;11.1.1.695.12;11.1.1.698.14;11.1.1.730.11;11.1.1.730.27;11.1.1.733.28;12.1.1.1124.2	0.416282	0.25	0.6005	0.00057286	0.00872857	down	metabolic process(GO:0008152);cellular process(GO:0009987);localization(GO:0051179)	protein-containing complex(GO:0032991);cellular anatomical entity(GO:0110165)	catalytic activity(GO:0003824);transporter activity(GO:0005215);binding(GO:0005488)	Energy production and conversion(C)	Oxidative phosphorylation(ko00190);Metabolic pathways(ko01100);Thermogenesis(ko04714);Alzheimer disease(ko05010);Parkinson disease(ko05012);Amyotrophic lateral sclerosis(ko05014);Huntington disease(ko05016);Prion disease(ko05020);Pathways of neurodegeneration - multiple diseases(ko05022)	GO:0042776,mitochondrial ATP synthesis coupled proton transport;GO:0006119,oxidative phosphorylation	GO:0070062,extracellular exosome;GO:0000275,mitochondrial proton-transporting ATP synthase complex, catalytic sector F(1);GO:0005759,mitochondrial matrix;GO:0043209,myelin sheath	GO:0005515,protein binding;GO:0003723,RNA binding;GO:0046961,proton-transporting ATPase activity, rotational mechanism;GO:0046933,proton-transporting ATP synthase activity, rotational mechanism	Oxidative phosphorylation(ko00190);Metabolic pathways(ko01100);Thermogenesis(ko04714);Alzheimer disease(ko05010);Parkinson disease(ko05012);Amyotrophic lateral sclerosis(ko05014);Huntington disease(ko05016);Prion disease(ko05020);Pathways of neurodegeneration - multiple diseases(ko05022)	mito(score:20.5);mito_pero(score:11)	ATP synthase, F1 complex, gamma subunit(IPR000131);ATP synthase, F1 complex, gamma subunit conserved site(IPR023632);ATP synthase, F1 complex, gamma subunit superfamily(IPR035968)
573	sp|Q60930|VDAC2_MOUSE	21.8	23.17	47.46	Voltage-dependent anion-selective channel protein 2 OS=Mus musculus OX=10090 GN=Vdac2 PE=1 SV=2	Vdac2	31732.6	7.6	13	--	11	11	GFGFGLVK;LGLALELEA;LTFDTTFSPNTGK;LTLSALVDGK;SCSGVEFSTSGSSNTDTGK;SNFAVGYR;VNNSSLIGVGYTQTLRPGVK;VSGTLETK;WCEYGLTFTEK;WNTDNTLGTEIAIEDQICQGLK;YQLDPTASISAK	48	48	1.1.1.718.18;10.1.1.1142.2;10.1.1.1147.2;10.1.1.1150.2;10.1.1.926.5;10.1.1.929.28;11.1.1.731.30;11.1.1.757.10;11.1.1.757.30;11.1.1.760.30;11.1.1.856.28;11.1.1.859.29;12.1.1.724.31;12.1.1.773.13;12.1.1.776.30;12.1.1.861.21;12.1.1.864.20;12.1.1.867.21;13.1.1.730.31;13.1.1.734.30	0.61673	0.06	0.0973	2.57567e-07	8.28508e-05	down	biological regulation(GO:0065007)	protein-containing complex(GO:0032991);cellular anatomical entity(GO:0110165)	transporter activity(GO:0005215);binding(GO:0005488)	--	Calcium signaling pathway(ko04020);cGMP-PKG signaling pathway(ko04022);Ferroptosis(ko04216);Necroptosis(ko04217);Cellular senescence(ko04218);Neutrophil extracellular trap formation(ko04613);NOD-like receptor signaling pathway(ko04621);Cholesterol metabolism(ko04979);Alzheimer disease(ko05010);Parkinson disease(ko05012);Huntington disease(ko05016);Spinocerebellar ataxia(ko05017);Prion disease(ko0…	GO:2001243,negative regulation of intrinsic apoptotic signaling pathway;GO:1903959,regulation of anion transmembrane transport;GO:0032272,negative regulation of protein polymerization	GO:0043209,myelin sheath;GO:0005741,mitochondrial outer membrane;GO:0046930,pore complex;GO:0008021,synaptic vesicle;GO:0005743,mitochondrial inner membrane;GO:0042645,mitochondrial nucleoid;GO:0005634,nucleus;GO:0070062,extracellular exosome;GO:0045121,membrane raft	GO:0000166,nucleotide binding;GO:0015288,porin activity;GO:0005515,protein binding;GO:0008308,voltage-gated anion channel activity	Calcium signaling pathway(ko04020);cGMP-PKG signaling pathway(ko04022);Ferroptosis(ko04216);Necroptosis(ko04217);Cellular senescence(ko04218);Neutrophil extracellular trap formation(ko04613);NOD-like receptor signaling pathway(ko04621);Cholesterol metabolism(ko04979);Alzheimer disease(ko05010);Parkinson disease(ko05012);Huntington disease(ko05016);Spinocerebellar ataxia(ko05017);Prion disease(ko0…	cyto(score:10);extr(score:12)	Porin, eukaryotic type(IPR001925);Porin domain superfamily(IPR023614);Eukaryotic porin/Tom40(IPR027246);Voltage-dependent anion-selective channel protein 2(IPR030277)
582	tr|Q3UKA1|Q3UKA1_MOUSE	21.54	24.93	28.57	Uncharacterized protein OS=Mus musculus OX=10090 GN=Dnajc3 PE=2 SV=1	Dnajc3	57511.6	5.7	12	tr|Q3UFV9|Q3UFV9_MOUSE;sp|Q91YW3|DNJC3_MOUSE	12	11	AALPDLTK;EAESQLVK;FDDGEDPLDAESQQGGGGNPFHR;GVNADVEK;ICSEVLQMEPDNVNALK;ILEVCVWDAELR;ISTLYYQLGDHELSLSEVR;LIESAEELIR;SQALDAFDGADYTAAITFLDK;TEPSVAEYTVR;YTDATSK	38	35	1.1.1.343.27;1.1.1.495.23;1.1.1.660.30;10.1.1.1102.10;10.1.1.1105.7;10.1.1.1108.9;10.1.1.1111.8;10.1.1.1114.9;10.1.1.1118.6;10.1.1.1151.11;10.1.1.1154.14;11.1.1.1024.23;12.1.1.1036.8;12.1.1.1040.17;13.1.1.972.9;14.1.1.479.24;14.1.1.534.21;14.1.1.992.19;15.1.1.418.27;6.1.1.677.26	1.66799	0.46	0.2758	0.00111552	0.0133969	up	immune system process(GO:0002376);metabolic process(GO:0008152);cellular process(GO:0009987);biological process involved in interspecies interaction between organisms(GO:0044419);regulation of catalytic activity(GO:0050790);response to stimulus(GO:0050896);biological regulation(GO:0065007)	protein-containing complex(GO:0032991);cellular anatomical entity(GO:0110165)	binding(GO:0005488);molecular function regulator(GO:0098772)	Cell wall/membrane/envelope biogenesis(M);Cell motility(N);Posttranslational modification, protein turnover, chaperones(O);General function prediction only(R);Signal transduction mechanisms(T);Intracellular trafficking, secretion, and vesicular transport(U);Extracellular structures(W)	Protein processing in endoplasmic reticulum(ko04141);Influenza A(ko05164)	GO:0051603,proteolysis involved in cellular protein catabolic process;GO:1903912,negative regulation of endoplasmic reticulum stress-induced eIF2 alpha phosphorylation;GO:0070417,cellular response to cold;GO:0043066,negative regulation of apoptotic process;GO:0036498,IRE1-mediated unfolded protein response;GO:0036494,positive regulation of translation initiation in response to endoplasmic reticul…	GO:0070062,extracellular exosome;GO:0031205,endoplasmic reticulum Sec complex;GO:0005788,endoplasmic reticulum lumen;GO:0005829,cytosol;GO:0005790,smooth endoplasmic reticulum	GO:0051787,misfolded protein binding;GO:0004860,protein kinase inhibitor activity;GO:0051087,chaperone binding;GO:0019901,protein kinase binding	Protein processing in endoplasmic reticulum(ko04141);Influenza A(ko05164)	E.R.(score:23)	Tetratricopeptide repeat 1(IPR001440);DnaJ domain(IPR001623);Tetratricopeptide-like helical domain superfamily(IPR011990);Tetratricopeptide repeat-containing domain(IPR013026);Tetratricopeptide repeat(IPR019734);Chaperone J-domain superfamily(IPR036869)
583	sp|Q9WTI7|MYO1C_MOUSE	21.52	35.06	18.25	Unconventional myosin-Ic OS=Mus musculus OX=10090 GN=Myo1c PE=1 SV=2	Myo1c	121943	9.8	19	--	18	15	ASFLLNLR;AVASEIFK;DGIIDFTSGSELLITK;FDEVLIR;GAPVGGHILSYLLEK;GEELLSPLNLEQAAYAR;GVSFYEVPPHLFAVADTVYR;IICDLVEEK;LGTEEISPR;LLQFYAETCPAPER;LVEILR;NNDLLFR;TFTWLVR;TLFATEDSLEVR;VLQSLGSEPIQYAVPVVK	38	24	1.1.1.907.21;10.1.1.1003.28;10.1.1.1006.28;10.1.1.1032.10;10.1.1.1034.30;11.1.1.964.13;14.1.1.986.16;15.1.1.885.30;15.1.1.924.17;2.1.1.382.9;2.1.1.750.15;3.1.1.679.15;3.1.1.729.5;4.1.1.987.3;6.1.1.770.13;6.1.1.881.22;7.1.1.688.18;7.1.1.779.22;7.1.1.782.22;7.1.1.894.12	1.65424	0.53	0.3204	0.0034856	0.0271219	up	immune system process(GO:0002376);cellular process(GO:0009987);localization(GO:0051179);biological regulation(GO:0065007)	protein-containing complex(GO:0032991);cellular anatomical entity(GO:0110165)	catalytic activity(GO:0003824);binding(GO:0005488)	--	Pathogenic Escherichia coli infection(ko05130)	GO:0038089,positive regulation of cell migration by vascular endothelial growth factor signaling pathway;GO:1900748,positive regulation of vascular endothelial growth factor signaling pathway;GO:1900078,positive regulation of cellular response to insulin stimulus;GO:2000810,regulation of bicellular tight junction assembly;GO:0030838,positive regulation of actin filament polymerization;GO:0090314,…	GO:0005903,brush border;GO:0005654,nucleoplasm;GO:0005643,nuclear pore;GO:0005902,microvillus;GO:0009925,basal plasma membrane;GO:0031941,filamentous actin;GO:0001725,stress fiber;GO:0031410,cytoplasmic vesicle;GO:0005730,nucleolus;GO:0016328,lateral plasma membrane;GO:0070062,extracellular exosome;GO:0005829,cytosol;GO:0045160,myosin I complex;GO:0060171,stereocilium membrane;GO:0032587,ruffle m…	GO:0051015,actin filament binding;GO:0005543,phospholipid binding;GO:0005102,signaling receptor binding;GO:0005516,calmodulin binding;GO:0031267,small GTPase binding;GO:0008022,protein C-terminus binding;GO:0005524,ATP binding;GO:0030898,actin-dependent ATPase activity;GO:0000146,microfilament motor activity	Pathogenic Escherichia coli infection(ko05130)	cyto(score:17)	IQ motif, EF-hand binding site(IPR000048);Myosin head, motor domain(IPR001609);Class I myosin tail homology domain(IPR010926);P-loop containing nucleoside triphosphate hydrolase(IPR027417);Class I myosin, motor domain(IPR036072);Kinesin motor domain superfamily(IPR036961)
589	sp|Q9DC69|NDUA9_MOUSE	21.35	25	31.83	NADH dehydrogenase [ubiquinone] 1 alpha subcomplex subunit 9, mitochondrial OS=Mus musculus OX=10090 GN=Ndufa9 PE=1 SV=2	Ndufa9	42524.9	10.3	13	--	12	12	AIAQASK;AVQHSNVVINLIGR;CDVYDIMHLR;GIVNATK;LHHAVIPHGK;LMGDLGQLTFLEWDAR;NFDFEDVFVNIPR;QPVYVADVSK;SIEVLR;SVFPEAIIIR;TFAFTGPNR;YVVNHLGR	30	30	1.1.1.640.15;1.1.1.641.17;1.1.1.641.30;10.1.1.470.29;10.1.1.564.6;10.1.1.852.3;11.1.1.1087.14;11.1.1.618.24;12.1.1.1054.22;12.1.1.1057.20;12.1.1.1060.19;13.1.1.1057.7;13.1.1.1060.7;13.1.1.1063.10;13.1.1.887.15;13.1.1.891.16;14.1.1.1083.20;14.1.1.1086.24;14.1.1.993.8;15.1.1.1021.24	0.582029	0.26	0.4467	0.00233981	0.0205889	down	metabolic process(GO:0008152);cellular process(GO:0009987);response to stimulus(GO:0050896);localization(GO:0051179)	protein-containing complex(GO:0032991);cellular anatomical entity(GO:0110165)	catalytic activity(GO:0003824);binding(GO:0005488)	Cell wall/membrane/envelope biogenesis(M);General function prediction only(R)	Oxidative phosphorylation(ko00190);Metabolic pathways(ko01100);Thermogenesis(ko04714);Retrograde endocannabinoid signaling(ko04723);Non-alcoholic fatty liver disease(ko04932);Alzheimer disease(ko05010);Parkinson disease(ko05012);Amyotrophic lateral sclerosis(ko05014);Huntington disease(ko05016);Prion disease(ko05020);Pathways of neurodegeneration - multiple diseases(ko05022)	GO:1901006,ubiquinone-6 biosynthetic process;GO:0006814,sodium ion transport;GO:0009749,response to glucose;GO:0032981,mitochondrial respiratory chain complex I assembly;GO:0006120,mitochondrial electron transport, NADH to ubiquinone	GO:0005747,mitochondrial respiratory chain complex I;GO:0005654,nucleoplasm;GO:0005759,mitochondrial matrix	GO:0008137,NADH dehydrogenase (ubiquinone) activity;GO:0044877,protein-containing complex binding	Oxidative phosphorylation(ko00190);Metabolic pathways(ko01100);Thermogenesis(ko04714);Retrograde endocannabinoid signaling(ko04723);Non-alcoholic fatty liver disease(ko04932);Alzheimer disease(ko05010);Parkinson disease(ko05012);Amyotrophic lateral sclerosis(ko05014);Huntington disease(ko05016);Prion disease(ko05020);Pathways of neurodegeneration - multiple diseases(ko05022)	cyto_mito(score:16.3333);mito(score:26.5)	NmrA-like domain(IPR008030);NAD(P)-binding domain superfamily(IPR036291)
590	sp|O08914|FAAH1_MOUSE	21.32	22.61	26.25	Fatty-acid amide hydrolase 1 OS=Mus musculus OX=10090 GN=Faah PE=1 SV=1	Faah	63220.8	7.9	13	--	10	10	ALLCEDLFR;AMNLDVVLTPMLGPALDLNTPGR;DVDSLALCMK;FPSAFCGICGLKPTGNR;GIGLPVAVQCVALPWQEELCLR;LDSTIPPLPFR;LQNPDLDSEALLALPLLQLVQK;LQSGELSPEAVLFTYLGK;QGLLYGVPVSLK;QSVIAQWK	52	52	1.1.1.1072.10;1.1.1.1075.8;1.1.1.723.25;1.1.1.777.3;1.1.1.778.31;1.1.1.779.29;1.1.1.830.18;1.1.1.833.13;1.1.1.838.19;1.1.1.915.14;10.1.1.758.26;10.1.1.761.25;10.1.1.764.22;11.1.1.689.25;11.1.1.870.11;11.1.1.871.11;11.1.1.874.8;12.1.1.883.8;12.1.1.886.13;13.1.1.891.15	0.63533	0.26	0.4093	0.00359191	0.0275824	down	metabolic process(GO:0008152);cellular process(GO:0009987);developmental process(GO:0032502);regulation of biological process(GO:0050789)	cellular anatomical entity(GO:0110165)	catalytic activity(GO:0003824);binding(GO:0005488)	Translation, ribosomal structure and biogenesis(J)	Retrograde endocannabinoid signaling(ko04723)	GO:0021782,glial cell development;GO:0043217,myelin maintenance;GO:0030148,sphingolipid biosynthetic process;GO:0050789,regulation of biological process;GO:0019369,arachidonic acid metabolic process;GO:0009062,fatty acid catabolic process	GO:0005789,endoplasmic reticulum membrane;GO:0016021,integral component of membrane;GO:0000139,Golgi membrane	GO:0046872,metal ion binding;GO:0004040,amidase activity;GO:0103073,anandamide amidohydrolase activity;GO:0042803,protein homodimerization activity;GO:0017064,fatty acid amide hydrolase activity;GO:0102077,oleamide hydrolase activity;GO:0047372,acylglycerol lipase activity;GO:0005543,phospholipid binding;GO:0080132,fatty acid alpha-hydroxylase activity	Axon regeneration(ko04361);Retrograde endocannabinoid signaling(ko04723)	extr(score:16.5);extr_plas(score:11)	Amidase, conserved site(IPR020556);Amidase signature domain(IPR023631);Fatty-acid amide hydrolase 1(IPR030560);Amidase signature (AS) superfamily(IPR036928)
600	sp|O35459|ECH1_MOUSE	21	22.6	39.45	Delta(3,5)-Delta(2,4)-dienoyl-CoA isomerase, mitochondrial OS=Mus musculus OX=10090 GN=Ech1 PE=1 SV=1	Ech1	36118.1	7.8	13	--	12	12	AVVVSGAGK;CPKPVIAAIHGGCIGGGVDLVSACDIR;DAMLNAAFALAADISSK;ELVECFQK;HVLHVQLNRPEK;IAWYLR;INLIYSR;SPVAVQGSK;TFTVIEK;VIGNQSLVNELTF;VIGNQSLVNELTFSAR;YCTQDAFFQIK	40	40	1.1.1.678.8;1.1.1.681.7;1.1.1.687.10;10.1.1.537.12;10.1.1.866.29;10.1.1.869.8;11.1.1.1036.14;11.1.1.1039.14;11.1.1.799.27;11.1.1.799.6;12.1.1.1049.20;12.1.1.1052.10;12.1.1.958.30;13.1.1.812.25;13.1.1.931.29;13.1.1.934.28;14.1.1.952.28;14.1.1.955.25;15.1.1.729.10;15.1.1.732.8	2.00854	0.89	0.443	0.00192697	0.0182904	up	metabolic process(GO:0008152);cellular process(GO:0009987)	cellular anatomical entity(GO:0110165)	catalytic activity(GO:0003824);binding(GO:0005488)	Lipid transport and metabolism(I)	Peroxisome(ko04146)	GO:0006635,fatty acid beta-oxidation	GO:0070062,extracellular exosome;GO:0005739,mitochondrion;GO:0005777,peroxisome;GO:0016020,membrane	GO:0016853,isomerase activity;GO:0005102,signaling receptor binding	Peroxisome(ko04146)	mito(score:26.5);mito_pero(score:15)	Enoyl-CoA hydratase/isomerase(IPR001753);Enoyl-CoA hydratase, C-terminal(IPR014748);Enoyl-CoA hydratase/isomerase, conserved site(IPR018376);ClpP/crotonase-like domain superfamily(IPR029045)
606	sp|O55234|PSB5_MOUSE	20.93	21.6	42.8	Proteasome subunit beta type-5 OS=Mus musculus OX=10090 GN=Psmb5 PE=1 SV=3	Psmb5	28532.2	7	10	--	10	9	AIYQATYR;ATAGAYIASQTVK;DAYSGGAVNLYHVR;EDGWIR;FLHGVIVAADSR;ISVAAASK;VEEAYDLAR;VIEINPYLLGTMAGGAADCSFWER;VSSDNVADLHDK	36	33	1.1.1.424.31;1.1.1.425.15;1.1.1.629.21;1.1.1.632.18;1.1.1.635.26;1.1.1.638.21;1.1.1.641.23;1.1.1.700.4;1.1.1.703.4;1.1.1.706.7;1.1.1.710.4;1.1.1.885.22;15.1.1.476.30;15.1.1.934.29;15.1.1.937.26;2.1.1.406.2;2.1.1.409.2;2.1.1.548.11;2.1.1.551.12;2.1.1.554.11	0.426906	0.18	0.4216	0.000106615	0.0030706	down	immune system process(GO:0002376);metabolic process(GO:0008152);cellular process(GO:0009987);biological process involved in interspecies interaction between organisms(GO:0044419);response to stimulus(GO:0050896);biological regulation(GO:0065007)	protein-containing complex(GO:0032991);cellular anatomical entity(GO:0110165)	catalytic activity(GO:0003824);binding(GO:0005488)	Posttranslational modification, protein turnover, chaperones(O)	Proteasome(ko03050);Alzheimer disease(ko05010);Parkinson disease(ko05012);Amyotrophic lateral sclerosis(ko05014);Huntington disease(ko05016);Spinocerebellar ataxia(ko05017);Prion disease(ko05020);Pathways of neurodegeneration - multiple diseases(ko05022)	GO:0016032,viral process;GO:0038061,NIK/NF-kappaB signaling;GO:0033209,tumor necrosis factor-mediated signaling pathway;GO:0006521,regulation of cellular amino acid metabolic process;GO:0043488,regulation of mRNA stability;GO:0031145,anaphase-promoting complex-dependent catabolic process;GO:0038095,Fc-epsilon receptor signaling pathway;GO:0000165,MAPK cascade;GO:0060071,Wnt signaling pathway, pla…	GO:0070062,extracellular exosome;GO:0005839,proteasome core complex;GO:0005813,centrosome;GO:0005829,cytosol;GO:0005654,nucleoplasm	GO:0005515,protein binding;GO:0004298,threonine-type endopeptidase activity	Proteasome(ko03050);Alzheimer disease(ko05010);Parkinson disease(ko05012);Amyotrophic lateral sclerosis(ko05014);Huntington disease(ko05016);Spinocerebellar ataxia(ko05017);Prion disease(ko05020);Pathways of neurodegeneration - multiple diseases(ko05022)	cyto(score:14);cyto_nucl(score:14.3333)	Peptidase T1A, proteasome beta-subunit(IPR000243);Proteasome, subunit alpha/beta(IPR001353);Proteasome beta-type subunit, conserved site(IPR016050);Proteasome B-type subunit(IPR023333);Nucleophile aminohydrolases, N-terminal(IPR029055);Proteasome subunit beta 5(IPR037558)
613	sp|Q9CWS0|DDAH1_MOUSE	20.81	21.44	50.53	N(G),N(G)-dimethylarginine dimethylaminohydrolase 1 OS=Mus musculus OX=10090 GN=Ddah1 PE=1 SV=3	Ddah1	31380.7	5.8	15	--	13	12	AGLGHPSAFGR;DENATLDGGDVLFTGR;DYAVSTVPVADSLHLK;GAEILADTFK;GHVLLHR;LQLNIVEMKDENATLDGGDVLFTGR;QHELYVGVLGSK;SFCSMAGPNLIAIGSSESAQK;SQGEEVDFAR;TPEEYPESAK;VDGLLTCCSVF;VDGLLTCCSVFINK	43	42	10.1.1.457.17;10.1.1.567.9;10.1.1.713.16;10.1.1.895.20;10.1.1.897.30;10.1.1.898.23;11.1.1.674.30;11.1.1.677.30;11.1.1.827.21;11.1.1.971.30;12.1.1.1027.8;12.1.1.519.28;13.1.1.486.16;13.1.1.489.17;13.1.1.520.9;13.1.1.523.19;13.1.1.526.19;13.1.1.922.7;13.1.1.924.31;14.1.1.508.31	0.565799	0.3	0.5302	0.00354754	0.0274072	down	metabolic process(GO:0008152);cellular process(GO:0009987);regulation of catalytic activity(GO:0050790);biological regulation(GO:0065007)	cellular anatomical entity(GO:0110165)	catalytic activity(GO:0003824);binding(GO:0005488)	Amino acid transport and metabolism(E)	--	GO:0045429,positive regulation of nitric oxide biosynthetic process;GO:0006527,arginine catabolic process;GO:0045766,positive regulation of angiogenesis;GO:0000052,citrulline metabolic process;GO:0017014,protein nitrosylation;GO:0007263,nitric oxide mediated signal transduction;GO:0003073,regulation of systemic arterial blood pressure;GO:0050999,regulation of nitric-oxide synthase activity	GO:0070062,extracellular exosome;GO:0005829,cytosol;GO:0005739,mitochondrion	GO:0016597,amino acid binding;GO:0016403,dimethylargininase activity;GO:0008270,zinc ion binding	--	cyto(score:14);cyto_nucl(score:14.5);nucl(score:13)	N(G),N(G)-dimethylarginine dimethylaminohydrolase 1(IPR033197);Dimethylarginine dimethylaminohydrolase(IPR033199)
621	sp|P84084|ARF5_MOUSE	20.49	23.06	57.78	ADP-ribosylation factor 5 OS=Mus musculus OX=10090 GN=Arf5 PE=1 SV=2	Arf5	20529.5	6.8	16	--	11	2	LGLQHLR;VQESADELQK	54	5	--	1.94017	0.22	0.1134	1.40343e-07	5.20142e-05	up	behavior(GO:0007610);metabolic process(GO:0008152);cellular process(GO:0009987);multicellular organismal process(GO:0032501);developmental process(GO:0032502);locomotion(GO:0040011);regulation of catalytic activity(GO:0050790);response to stimulus(GO:0050896);localization(GO:0051179);biological regulation(GO:0065007)	cellular anatomical entity(GO:0110165)	catalytic activity(GO:0003824);binding(GO:0005488);molecular function regulator(GO:0098772)	General function prediction only(R)	Endocytosis(ko04144)	GO:0045176,apical protein localization;GO:0031584,activation of phospholipase D activity;GO:0006890,retrograde vesicle-mediated transport, Golgi to endoplasmic reticulum;GO:0006471,protein ADP-ribosylation;GO:0043547,positive regulation of GTPase activity;GO:0060996,dendritic spine development;GO:0045944,positive regulation of transcription by RNA polymerase II;GO:0045197,establishment or mainten…	GO:0016021,integral component of membrane;GO:0005829,cytosol;GO:0005794,Golgi apparatus;GO:0043197,dendritic spine;GO:0032587,ruffle membrane;GO:0070062,extracellular exosome;GO:0048471,perinuclear region of cytoplasm;GO:0031012,extracellular matrix	GO:0005525,GTP binding;GO:0005154,epidermal growth factor receptor binding;GO:0003924,GTPase activity;GO:0005085,guanyl-nucleotide exchange factor activity	Endocytosis(ko04144)	mito(score:11)	Small GTP-binding protein domain(IPR005225);Small GTPase superfamily, ARF/SAR type(IPR006689);P-loop containing nucleoside triphosphate hydrolase(IPR027417)
626	sp|Q99L13|3HIDH_MOUSE	20.32	20.81	34.03	3-hydroxyisobutyrate dehydrogenase, mitochondrial OS=Mus musculus OX=10090 GN=Hibadh PE=1 SV=1	Hibadh	35439.6	8.2	14	--	11	11	DFSSVFQYL;DFSSVFQYLR;DFSSVFQYLREEEPF;DLGLAQDSATSTK;EAGEQVASSPAEVAEK;GSLLIDSSTIDPSVSK;HGYPLILYDVFPDVCK;ICNNMLLAISMIGTAEAMNLGIR;KGSLLIDSSTIDPSVSK;TPILLGSLAH;TPILLGSLAHQIYR	61	61	1.1.1.906.18;1.1.1.912.4;1.1.1.913.11;1.1.1.916.13;12.1.1.542.31;12.1.1.545.24;13.1.1.544.26;13.1.1.547.23;13.1.1.550.11;14.1.1.1020.13;14.1.1.1024.11;14.1.1.1025.2;14.1.1.1027.14;14.1.1.1179.17;14.1.1.1182.19;14.1.1.565.20;14.1.1.566.31;14.1.1.568.31;14.1.1.569.21;14.1.1.571.31	0.545268	0.16	0.2934	0.00022667	0.00478986	down	metabolic process(GO:0008152);cellular process(GO:0009987)	cellular anatomical entity(GO:0110165)	catalytic activity(GO:0003824);binding(GO:0005488)	Lipid transport and metabolism(I)	Valine, leucine and isoleucine degradation(ko00280);Metabolic pathways(ko01100)	GO:0055114,oxidation-reduction process;GO:0006574,valine catabolic process	GO:0005759,mitochondrial matrix	GO:0004616,phosphogluconate dehydrogenase (decarboxylating) activity;GO:0051287,NAD binding;GO:0008442,3-hydroxyisobutyrate dehydrogenase activity	Valine, leucine and isoleucine degradation(ko00280);Metabolic pathways(ko01100)	mito(score:28);mito_nucl(score:16)	3-hydroxyisobutyrate dehydrogenase-related, conserved site(IPR002204);6-phosphogluconate dehydrogenase, NADP-binding(IPR006115);6-phosphogluconate dehydrogenase-like, C-terminal domain superfamily(IPR008927);3-hydroxyisobutyrate dehydrogenase(IPR011548);6-phosphogluconate dehydrogenase, domain 2(IPR013328);3-hydroxyisobutyrate dehydrogenase-related(IPR015815);3-hydroxyisobutyrate dehydrogenase, N…
636	sp|Q9QUM9|PSA6_MOUSE	20.04	20.21	41.87	Proteasome subunit alpha type-6 OS=Mus musculus OX=10090 GN=Psma6 PE=1 SV=1	Psma6	27372.2	6.8	13	--	11	11	AINQGGLTSVAVR;ATAAGVK;DCAVIVTQK;GSSAGFDR;HITIFSPEGR;ILTEAEIDAHLVALAER;ILTEAEIDAHLVALAERD;LLDSSTVTHLFK;LYQVEYAFK;QTESTSFLEK;YEAANWK	48	48	1.1.1.319.16;1.1.1.790.8;1.1.1.793.6;1.1.1.796.5;1.1.1.799.7;10.1.1.1085.5;10.1.1.1093.5;10.1.1.1095.8;10.1.1.1098.3;10.1.1.1101.8;10.1.1.947.16;10.1.1.950.2;11.1.1.603.25;11.1.1.606.6;11.1.1.880.2;11.1.1.883.2;11.1.1.883.23;11.1.1.884.20;12.1.1.623.10;12.1.1.891.18	0.491566	0.29	0.5899	0.00154757	0.0164111	down	immune system process(GO:0002376);metabolic process(GO:0008152);cellular process(GO:0009987);developmental process(GO:0032502);biological regulation(GO:0065007)	protein-containing complex(GO:0032991);cellular anatomical entity(GO:0110165)	catalytic activity(GO:0003824);binding(GO:0005488)	Posttranslational modification, protein turnover, chaperones(O)	Proteasome(ko03050);Alzheimer disease(ko05010);Parkinson disease(ko05012);Amyotrophic lateral sclerosis(ko05014);Huntington disease(ko05016);Spinocerebellar ataxia(ko05017);Prion disease(ko05020);Pathways of neurodegeneration - multiple diseases(ko05022)	GO:0038061,NIK/NF-kappaB signaling;GO:0043488,regulation of mRNA stability;GO:0031145,anaphase-promoting complex-dependent catabolic process;GO:0033209,tumor necrosis factor-mediated signaling pathway;GO:0006521,regulation of cellular amino acid metabolic process;GO:0007519,skeletal muscle tissue development;GO:0038095,Fc-epsilon receptor signaling pathway;GO:0000165,MAPK cascade;GO:0060071,Wnt s…	GO:0030017,sarcomere;GO:0070062,extracellular exosome;GO:0016363,nuclear matrix;GO:0005654,nucleoplasm;GO:0005829,cytosol;GO:0000932,P-body;GO:0019773,proteasome core complex, alpha-subunit complex;GO:0005844,polysome	GO:0035639,purine ribonucleoside triphosphate binding;GO:0003723,RNA binding;GO:0004298,threonine-type endopeptidase activity;GO:0051059,NF-kappaB binding	Proteasome(ko03050);Alzheimer disease(ko05010);Parkinson disease(ko05012);Amyotrophic lateral sclerosis(ko05014);Huntington disease(ko05016);Spinocerebellar ataxia(ko05017);Prion disease(ko05020);Pathways of neurodegeneration - multiple diseases(ko05022)	cyto(score:18.5);cyto_nucl(score:13.5)	Proteasome alpha-subunit, N-terminal domain(IPR000426);Proteasome, subunit alpha/beta(IPR001353);Proteasome alpha-type subunit(IPR023332);Nucleophile aminohydrolases, N-terminal(IPR029055);Proteasome subunit alpha6(IPR034642)
638	sp|O35744|CHIL3_MOUSE	19.98	20.74	27.89	Chitinase-like protein 3 OS=Mus musculus OX=10090 GN=Chil3 PE=1 SV=2	Chil3	44458	5.4	10	--	10	10	DGYTGENSPLYK;DHGAASEK;DYEALNGLK;HLFSVLVK;LIVGFPAYGHTF;LLLTSTGAGIIDVIK;QIFIQSVIR;SADLNVDSIISYWK;TGIGAPTISTGPPGK;TLLAIGGWK	22	22	1.1.1.538.25;1.1.1.771.15;1.1.1.774.9;1.1.1.777.11;1.1.1.780.12;12.1.1.380.11;13.1.1.1049.2;15.1.1.1009.6;2.1.1.581.4;2.1.1.585.6;2.1.1.701.23;2.1.1.704.26;2.1.1.875.6;2.1.1.878.9;3.1.1.394.31;3.1.1.561.3;3.1.1.678.19;3.1.1.681.15;3.1.1.857.8;4.1.1.1045.15	0.487337	0.34	0.6977	0.00292738	0.0239567	down	immune system process(GO:0002376);metabolic process(GO:0008152);cellular process(GO:0009987);multicellular organismal process(GO:0032501);biological process involved in interspecies interaction between organisms(GO:0044419);response to stimulus(GO:0050896);biological regulation(GO:0065007)	cellular anatomical entity(GO:0110165)	catalytic activity(GO:0003824);binding(GO:0005488)	Carbohydrate transport and metabolism(G)	Amino sugar and nucleotide sugar metabolism(ko00520);Metabolic pathways(ko01100)	GO:0006955,immune response;GO:0009620,response to fungus;GO:0032722,positive regulation of chemokine production;GO:0000272,polysaccharide catabolic process;GO:0006037,cell wall chitin metabolic process;GO:0002532,production of molecular mediator involved in inflammatory response;GO:0007586,digestion;GO:0006915,apoptotic process;GO:0006032,chitin catabolic process	GO:0005634,nucleus;GO:0005783,endoplasmic reticulum;GO:0005615,extracellular space;GO:0031410,cytoplasmic vesicle	GO:0004563,beta-N-acetylhexosaminidase activity;GO:0008061,chitin binding;GO:0003796,lysozyme activity;GO:0030246,carbohydrate binding;GO:0019900,kinase binding;GO:0004568,chitinase activity	Amino sugar and nucleotide sugar metabolism(ko00520);Metabolic pathways(ko01100)	extr(score:23)	Glycoside hydrolase family 18, catalytic domain(IPR001223);Chitinase II(IPR011583);Glycoside hydrolase superfamily(IPR017853);Chitinase insertion domain superfamily(IPR029070)
660	tr|Q8C6Z4|Q8C6Z4_MOUSE	19.31	20.36	22.46	Glycoprotein IIIb OS=Mus musculus OX=10090 GN=Cd36 PE=2 SV=1	Cd36	52625.5	8.6	10	--	10	10	EVVLEEGTTAFK;FFSSDICR;FVLPANAFASPLQNPDNHCFCTEK;LQVNILVKPAR;SIYAVFGSEIDLK;TGTTVYR;TQVTGK;TYLDVEPITGF;TYLDVEPITGFTLQFAK;VAIIESYK	35	35	1.1.1.631.14;1.1.1.804.16;1.1.1.807.27;1.1.1.970.15;1.1.1.973.13;10.1.1.860.11;12.1.1.732.10;12.1.1.735.13;12.1.1.738.13;12.1.1.987.5;12.1.1.989.26;13.1.1.988.6;13.1.1.991.19;14.1.1.1011.19;15.1.1.1022.14;15.1.1.1025.11;15.1.1.679.20;2.1.1.235.21;2.1.1.244.20;2.1.1.725.20	0.308949	0.13	0.4208	1.13021e-05	0.000779035	down	behavior(GO:0007610);metabolic process(GO:0008152);cellular process(GO:0009987);reproductive process(GO:0022414);biological adhesion(GO:0022610);multicellular organismal process(GO:0032501);developmental process(GO:0032502);biological process involved in interspecies interaction between organisms(GO:0044419);response to stimulus(GO:0050896);localization(GO:0051179);biological regulation(GO:006500…	protein-containing complex(GO:0032991);cellular anatomical entity(GO:0110165)	binding(GO:0005488);cargo receptor activity(GO:0038024);molecular transducer activity(GO:0060089)	--	PPAR signaling pathway(ko03320);Phagosome(ko04145);AMPK signaling pathway(ko04152);Hematopoietic cell lineage(ko04640);Fat digestion and absorption(ko04975);Cholesterol metabolism(ko04979);Malaria(ko05144)	GO:0019395,fatty acid oxidation;GO:0043277,apoptotic cell clearance;GO:0009612,response to mechanical stimulus;GO:0071447,cellular response to hydroperoxide;GO:0014823,response to activity;GO:0071726,cellular response to diacyl bacterial lipopeptide;GO:0097009,energy homeostasis;GO:0070508,cholesterol import;GO:0071223,cellular response to lipoteichoic acid;GO:2000334,positive regulation of blood…	GO:0016021,integral component of membrane;GO:0005829,cytosol;GO:0005794,Golgi apparatus;GO:0016324,apical plasma membrane;GO:0005615,extracellular space;GO:0005783,endoplasmic reticulum;GO:0042383,sarcolemma;GO:0009897,external side of plasma membrane;GO:0005739,mitochondrion;GO:0032991,protein-containing complex;GO:0005901,caveola;GO:0031526,brush border membrane	GO:0070538,oleic acid binding;GO:0070892,lipoteichoic acid immune receptor activity;GO:0070053,thrombospondin receptor activity;GO:0030169,low-density lipoprotein particle binding;GO:0005041,low-density lipoprotein particle receptor activity;GO:0008035,high-density lipoprotein particle binding;GO:0050431,transforming growth factor beta binding	PPAR signaling pathway(ko03320);Phagosome(ko04145);AMPK signaling pathway(ko04152);ECM-receptor interaction(ko04512);Hematopoietic cell lineage(ko04640);Adipocytokine signaling pathway(ko04920);Insulin resistance(ko04931);Fat digestion and absorption(ko04975);Cholesterol metabolism(ko04979);Malaria(ko05144)	plas(score:20)	CD36 family(IPR002159);CD36/scavenger receptor class B member 1(IPR005428);CD36(IPR033076)
665	sp|Q64458|CP2CT_MOUSE	19.19	33.55	27.35	Cytochrome P450 2C29 OS=Mus musculus OX=10090 GN=Cyp2c29 PE=1 SV=2	Cyp2c29	55715.3	8.4	20	--	16	11	DFIDYYLIK;EALIDRGEEFAGR;FIDLLPTSLPH;FIDLLPTSLPHAVTCDIK;GFGVVFSNGNR;GTTVITSLSSVLHDSK;NFNYLK;NISQSFTNFSK;NVICSIIFQNR;VQEEAQCLVEELR;VQEEAQCLVEELRK	80	57	10.1.1.1000.21;10.1.1.683.24;10.1.1.764.30;10.1.1.767.31;10.1.1.994.24;10.1.1.997.21;11.1.1.693.7;11.1.1.696.30;11.1.1.725.15;11.1.1.728.22;11.1.1.924.24;11.1.1.927.25;12.1.1.744.18;12.1.1.940.21;12.1.1.943.22;13.1.1.749.23;14.1.1.745.25;14.1.1.748.23;14.1.1.918.12;15.1.1.785.6	0.159382	0.08	0.5019	1.62596e-05	0.00100152	down	metabolic process(GO:0008152);cellular process(GO:0009987);response to stimulus(GO:0050896)	cellular anatomical entity(GO:0110165)	catalytic activity(GO:0003824);binding(GO:0005488)	Secondary metabolites biosynthesis, transport and catabolism(Q);Defense mechanisms(V)	Steroid hormone biosynthesis(ko00140);Arachidonic acid metabolism(ko00590);Linoleic acid metabolism(ko00591);Retinol metabolism(ko00830);Metabolic pathways(ko01100);Serotonergic synapse(ko04726);Inflammatory mediator regulation of TRP channels(ko04750);Chemical carcinogenesis(ko05204)	GO:0019373,epoxygenase P450 pathway;GO:0032526,response to retinoic acid;GO:0014070,response to organic cyclic compound;GO:0016098,monoterpenoid metabolic process;GO:0032496,response to lipopolysaccharide;GO:0042738,exogenous drug catabolic process;GO:0008202,steroid metabolic process;GO:0055114,oxidation-reduction process;GO:0043434,response to peptide hormone;GO:0045471,response to ethanol;GO:0…	GO:0031090,organelle membrane;GO:0005789,endoplasmic reticulum membrane	GO:0005506,iron ion binding;GO:0019899,enzyme binding;GO:0101020,estrogen 16-alpha-hydroxylase activity;GO:0070330,aromatase activity;GO:0008392,arachidonic acid epoxygenase activity;GO:0034875,caffeine oxidase activity;GO:0020037,heme binding	Steroid hormone biosynthesis(ko00140);Arachidonic acid metabolism(ko00590);Linoleic acid metabolism(ko00591);Retinol metabolism(ko00830);Metabolic pathways(ko01100);Serotonergic synapse(ko04726);Inflammatory mediator regulation of TRP channels(ko04750);Chemical carcinogenesis(ko05204)	E.R.(score:24)	Cytochrome P450(IPR001128);Cytochrome P450, E-class, group I(IPR002401);Cytochrome P450, E-class, group I, CYP2B-like(IPR008068);Cytochrome P450, conserved site(IPR017972);Cytochrome P450 superfamily(IPR036396)
671	sp|A0JNU3|LPP60_MOUSE	19	20.07	18.79	60 kDa lysophospholipase OS=Mus musculus OX=10090 GN=Aspg PE=1 SV=1	Aspg	60594	5.7	10	--	10	10	DYSGQTPLHVAAR;GADVDAR;GDSEGLR;GLAAVLK;LSPQELEDVGTELCR;LSYVLGQPGLSLNDR;LYPGIPASLVR;NEDGQSPLLLAVR;SEGGVLVPGR;TFLQPPLK	23	23	11.1.1.381.11;11.1.1.684.10;12.1.1.400.6;12.1.1.725.25;13.1.1.734.27;15.1.1.804.19;2.1.1.784.25;2.1.1.787.29;3.1.1.766.29;3.1.1.769.31;4.1.1.1024.25;4.1.1.585.20;4.1.1.965.30;4.1.1.966.30;4.1.1.969.28;5.1.1.884.28;5.1.1.884.29;5.1.1.887.28;6.1.1.484.10;8.1.1.777.25	0.60486	0.22	0.3637	0.00268931	0.0226324	down	metabolic process(GO:0008152);cellular process(GO:0009987)	cellular anatomical entity(GO:0110165)	catalytic activity(GO:0003824)	Amino acid transport and metabolism(E);Translation, ribosomal structure and biogenesis(J)	--	GO:0008652,cellular amino acid biosynthetic process;GO:0006644,phospholipid metabolic process;GO:0006530,asparagine catabolic process;GO:0016042,lipid catabolic process	GO:0005829,cytosol	GO:0003847,1-alkyl-2-acetylglycerophosphocholine esterase activity;GO:0004067,asparaginase activity;GO:0004622,lysophospholipase activity	--	cyto_mito(score:15.5);mito(score:25.5)	Ankyrin repeat(IPR002110);Type I L-asparaginase family(IPR006033);Asparaginase/glutaminase-like(IPR006034);Ankyrin repeat-containing domain(IPR020683);L-asparaginase, C-terminal(IPR027473);L-asparaginase, N-terminal(IPR027474);Asparaginase/glutaminase, active site 2(IPR027475);Asparaginase/glutaminase-like superfamily(IPR036152);Ankyrin repeat-containing domain superfamily(IPR036770);L-asparagina…
673	tr|A0A0R4J0I6|A0A0R4J0I6_MOUSE	18.97	25.3	13.35	Acyl-CoA dehydrogenase family member 11 OS=Mus musculus OX=10090 GN=Acad11 PE=1 SV=1	Acad11	87347.6	8.6	13	--	12	9	ALFSIGFPVAK;AVLTVTQYR;DFSIPGVSSAER;IAIVLGR;LDNIVFHPK;NLPDSDSEECLVHGDFK;QWLEPLLR;SGQSNPTFFLQK;WGHPLVIEK	21	18	--	3.12265	1.86	0.5956	0.00162185	0.0165689	up	metabolic process(GO:0008152);cellular process(GO:0009987);biological regulation(GO:0065007)	cellular anatomical entity(GO:0110165)	catalytic activity(GO:0003824);binding(GO:0005488)	Lipid transport and metabolism(I)	--	GO:0055088,lipid homeostasis;GO:0033539,fatty acid beta-oxidation using acyl-CoA dehydrogenase	GO:0005777,peroxisome;GO:0005634,nucleus;GO:0005743,mitochondrial inner membrane	GO:0009055,electron transfer activity;GO:0050660,flavin adenine dinucleotide binding;GO:0000062,fatty-acyl-CoA binding;GO:0017099,very-long-chain-acyl-CoA dehydrogenase activity;GO:0052890,oxidoreductase activity, acting on the CH-CH group of donors, with a flavin as acceptor;GO:0070991,medium-chain-acyl-CoA dehydrogenase activity	--	cyto(score:11);cyto_nucl(score:16);nucl(score:19)	Aminoglycoside phosphotransferase(IPR002575);Acyl-CoA oxidase/dehydrogenase, central domain(IPR006091);Acyl-CoA dehydrogenase/oxidase C-terminal(IPR009075);Acyl-CoA dehydrogenase/oxidase, N-terminal and middle domain superfamily(IPR009100);Protein kinase-like domain superfamily(IPR011009);Acyl-CoA dehydrogenase/oxidase, N-terminal(IPR013786);Acyl-CoA dehydrogenase-like, C-terminal(IPR036250);Acyl…
684	sp|P48722|HS74L_MOUSE	18.7	25.43	19.21	Heat shock 70 kDa protein 4L OS=Mus musculus OX=10090 GN=Hspa4l PE=1 SV=2	Hspa4l	94381.3	5.5	12	--	12	10	AQFEQLCASLLAR;DISTTLNADEAVAR;EFSITDLVPYSVTLR;KPVADCVISIPSFFTDAER;NAVEEYVYDFR;NFDEALVDYFCDEFK;QLTQDLLNSYIENEGK;SFDDPIVQTER;TSFEEGTGECEVFSK;VLATTFDPYLGGR	22	12	--	0.465794	0.24	0.5152	0.00180218	0.0177545	down	cellular process(GO:0009987);response to stimulus(GO:0050896)	cellular anatomical entity(GO:0110165)	binding(GO:0005488)	Posttranslational modification, protein turnover, chaperones(O)	Protein processing in endoplasmic reticulum(ko04141)	GO:0006986,response to unfolded protein;GO:0006457,protein folding	GO:0005829,cytosol;GO:0005634,nucleus	GO:0005524,ATP binding;GO:0005515,protein binding	Protein processing in endoplasmic reticulum(ko04141)	cyto(score:14);cyto_nucl(score:11.1667);cyto_pero(score:11.8333)	Heat shock protein 70 family(IPR013126);Heat shock protein 70, conserved site(IPR018181);Heat shock protein 70kD, peptide-binding domain superfamily(IPR029047);Heat shock protein 70kD, C-terminal domain superfamily(IPR029048);HSPA4L, nucleotide-binding domain(IPR042708);ATPase, nucleotide binding domain(IPR043129)
686	sp|Q8VBW8|TTC36_MOUSE	18.65	21.43	47.31	Tetratricopeptide repeat protein 36 OS=Mus musculus OX=10090 GN=Ttc36 PE=1 SV=1	Ttc36	20132.3	4.9	12	--	11	10	AAEAGDLHTALEK;ALELQGVR;AVTLSGGR;FGQAISLLPDR;LGSPFAR;LQGDVAGALEDLER;QLVLLNPYAALCNR;QSFVQSGLLAR;RLQGDVAGALEDLER;RQLVLLNPYAALCNR	48	47	1.1.1.808.12;1.1.1.811.17;11.1.1.603.7;12.1.1.720.19;12.1.1.723.21;12.1.1.726.23;12.1.1.729.24;13.1.1.731.24;14.1.1.920.15;14.1.1.923.16;14.1.1.926.14;15.1.1.861.13;15.1.1.864.13;15.1.1.867.15;2.1.1.426.10;2.1.1.429.6;2.1.1.432.12;2.1.1.673.24;3.1.1.407.10;3.1.1.651.20	2.37611	1.1	0.463	0.00118036	0.0138711	up	cellular process(GO:0009987);multicellular organismal process(GO:0032501);developmental process(GO:0032502)	--	--	Cell motility(N);General function prediction only(R);Function unknown(S);Signal transduction mechanisms(T);Intracellular trafficking, secretion, and vesicular transport(U);Extracellular structures(W)	--	GO:0060271,cilium assembly;GO:0061371,determination of heart left/right asymmetry;GO:0032474,otolith morphogenesis	--	--	--	cyto(score:11.5);cyto_nucl(score:10.5);extr(score:14)	Tetratricopeptide-like helical domain superfamily(IPR011990);Tetratricopeptide repeat-containing domain(IPR013026);Tetratricopeptide repeat(IPR019734);Tetratricopeptide repeat protein 36(IPR038906)
688	tr|Q3UBC6|Q3UBC6_MOUSE	18.61	19.28	31.67	Hydroxymethylbilane synthase OS=Mus musculus OX=10090 GN=Hmbs PE=2 SV=1	Hmbs	39215.9	6.9	11	sp|P22907|HEM3_MOUSE	10	10	AKDQDILDLVSVLHDPETLLR;ALYPGIQFEIIAMSTTGDK;DQDILDLVSVLHDPETLLR;DVPTILPPGFTIGAICK;ELENALEKNEVDLVVHSLK;ENPCDAVVFHPK;IQTDTVVAMLK;NEVDLVVHSLK;NILDVAR;TLETLPEK	21	21	1.1.1.814.26;1.1.1.817.29;1.1.1.902.16;1.1.1.904.31;1.1.1.906.14;11.1.1.848.6;14.1.1.1137.10;14.1.1.1140.13;14.1.1.1197.8;15.1.1.1072.9;15.1.1.1075.4;2.1.1.821.19;2.1.1.822.31;2.1.1.824.17;3.1.1.423.26;4.1.1.656.14;6.1.1.914.16;6.1.1.918.19;7.1.1.749.3;8.1.1.656.5	0.587343	0.2	0.3405	0.0007939	0.0104947	down	metabolic process(GO:0008152);cellular process(GO:0009987);developmental process(GO:0032502);response to stimulus(GO:0050896)	cellular anatomical entity(GO:0110165)	catalytic activity(GO:0003824);binding(GO:0005488)	Coenzyme transport and metabolism(H)	Porphyrin and chlorophyll metabolism(ko00860);Metabolic pathways(ko01100);Biosynthesis of cofactors(ko01240)	GO:0048708,astrocyte differentiation;GO:0043200,response to amino acid;GO:0071243,cellular response to arsenic-containing substance;GO:0071549,cellular response to dexamethasone stimulus;GO:0051597,response to methylmercury;GO:0032025,response to cobalt ion;GO:0009743,response to carbohydrate;GO:0071284,cellular response to lead ion;GO:0001666,response to hypoxia;GO:0071236,cellular response to a…	GO:0005829,cytosol;GO:0000793,condensed chromosome;GO:0005634,nucleus;GO:0030424,axon	GO:0005515,protein binding;GO:0043176,amine binding;GO:0004852,uroporphyrinogen-III synthase activity;GO:0031406,carboxylic acid binding;GO:0004418,hydroxymethylbilane synthase activity	Porphyrin and chlorophyll metabolism(ko00860);Metabolic pathways(ko01100);Biosynthesis of cofactors(ko01240)	cyto(score:17.5);cyto_nucl(score:15.5)	Porphobilinogen deaminase(IPR000860);Porphobilinogen deaminase, N-terminal(IPR022417);Porphobilinogen deaminase, C-terminal(IPR022418);Porphobilinogen deaminase, dipyrromethane cofactor binding site(IPR022419);Porphobilinogen deaminase, C-terminal domain superfamily(IPR036803)
692	sp|P42125|ECI1_MOUSE	18.54	19.48	38.75	Enoyl-CoA delta isomerase 1, mitochondrial OS=Mus musculus OX=10090 GN=Eci1 PE=1 SV=2	Eci1	32250.1	9.3	12	--	11	10	ALQLGTLFSPAEALK;ATADNLIK;EADIQNFTSF;EADIQNFTSFISK;LRNPPVNSLSLECLTEFTISLEK;NPPVNSLSLECLTEFTISLEK;NVQELWLR;VGVVDEVVPEDQVHSK;VLVETEGPAGVAVMK;WLAIPDHSR	78	77	1.1.1.602.22;1.1.1.608.23;1.1.1.611.22;1.1.1.614.22;1.1.1.615.10;1.1.1.617.20;1.1.1.620.23;1.1.1.918.9;10.1.1.974.6;10.1.1.986.27;10.1.1.989.9;10.1.1.992.7;10.1.1.995.3;11.1.1.771.9;11.1.1.774.8;11.1.1.918.4;11.1.1.921.5;11.1.1.924.8;12.1.1.785.12;12.1.1.788.9	0.407046	0.17	0.4177	0.000105131	0.0030706	down	metabolic process(GO:0008152);cellular process(GO:0009987)	cellular anatomical entity(GO:0110165)	catalytic activity(GO:0003824);binding(GO:0005488)	Lipid transport and metabolism(I)	--	GO:0006635,fatty acid beta-oxidation	GO:0005759,mitochondrial matrix;GO:0005743,mitochondrial inner membrane;GO:0070062,extracellular exosome	GO:0042802,identical protein binding;GO:0004165,dodecenoyl-CoA delta-isomerase activity	Fatty acid degradation(ko00071)	mito(score:26)	Enoyl-CoA hydratase/isomerase(IPR001753);Enoyl-CoA hydratase/isomerase, conserved site(IPR018376);ClpP/crotonase-like domain superfamily(IPR029045)
700	sp|Q9DCM0|ETHE1_MOUSE	18.35	19.52	43.7	Persulfide dioxygenase ETHE1, mitochondrial OS=Mus musculus OX=10090 GN=Ethe1 PE=1 SV=2	Ethe1	27738.5	7.3	11	--	10	10	ASGAPVLLR;EAVLIDPVLETAHR;FALETR;LLYAVNTHCHADHITGTGVLR;LSGAQADLHIGEGDSIR;LTLSCEEFIK;QSASGAPVLLR;SCTYTYLLGDR;SLLPGCQSVISR;TDFQQGCAK	33	33	1.1.1.611.9;10.1.1.803.30;10.1.1.806.29;11.1.1.654.29;11.1.1.657.29;11.1.1.733.25;11.1.1.736.28;2.1.1.288.31;4.1.1.765.8;4.1.1.766.11;4.1.1.771.8;5.1.1.679.11;5.1.1.681.12;5.1.1.800.27;5.1.1.803.8;5.1.1.806.5;6.1.1.568.22;6.1.1.671.15;6.1.1.790.4;6.1.1.793.4	0.48126	0.19	0.3948	0.000242066	0.00500557	down	metabolic process(GO:0008152);cellular process(GO:0009987)	cellular anatomical entity(GO:0110165)	catalytic activity(GO:0003824);binding(GO:0005488)	Inorganic ion transport and metabolism(P);General function prediction only(R)	Sulfur metabolism(ko00920);Metabolic pathways(ko01100)	GO:0006749,glutathione metabolic process;GO:0070221,sulfide oxidation, using sulfide:quinone oxidoreductase;GO:0070813,hydrogen sulfide metabolic process	GO:0005759,mitochondrial matrix;GO:0005654,nucleoplasm	GO:0050313,sulfur dioxygenase activity;GO:0005506,iron ion binding	Sulfur metabolism(ko00920);Metabolic pathways(ko01100)	cyto_mito(score:13.6667);mito(score:20.5)	Metallo-beta-lactamase(IPR001279);Ribonuclease Z/Hydroxyacylglutathione hydrolase-like(IPR036866)
705	tr|Q3TNL6|Q3TNL6_MOUSE	18.24	23.42	13.56	Anion exchange protein OS=Mus musculus OX=10090 GN=Slc4a1 PE=2 SV=1	Slc4a1	103104	5.2	11	--	11	9	ALLNLVPVQK;ANFLEKPVLGFVR;GWVIHPLGLYR;IFGGLIR;IPPDSETTLVLVGR;LILPLIFR;LSVPDGLK;SHAEDLGNLEGVKPAVLTR;SLESFLDCSLVLPPTDAPSEK	33	29	1.1.1.801.7;1.1.1.804.3;10.1.1.1176.3;11.1.1.1104.2;11.1.1.1107.3;12.1.1.1038.26;12.1.1.1118.3;2.1.1.697.29;2.1.1.700.27;2.1.1.701.2;2.1.1.702.3;2.1.1.703.18;2.1.1.722.12;3.1.1.674.21;3.1.1.677.17;3.1.1.678.5;4.1.1.937.2;5.1.1.810.2;5.1.1.813.2;5.1.1.891.3	0.594813	0.2	0.3362	0.000649082	0.00930244	down	cellular process(GO:0009987);response to stimulus(GO:0050896);localization(GO:0051179);biological regulation(GO:0065007)	cellular anatomical entity(GO:0110165)	transporter activity(GO:0005215);binding(GO:0005488);molecular adaptor activity(GO:0060090)	--	--	GO:0051453,regulation of intracellular pH;GO:0014823,response to activity;GO:0046685,response to arsenic-containing substance;GO:0010037,response to carbon dioxide;GO:0051259,protein complex oligomerization;GO:0042542,response to hydrogen peroxide;GO:0042102,positive regulation of T cell proliferation;GO:0015701,bicarbonate transport;GO:1902476,chloride transmembrane transport	GO:0070062,extracellular exosome;GO:0016323,basolateral plasma membrane;GO:0030018,Z disc;GO:0014704,intercalated disc;GO:0009986,cell surface;GO:0005887,integral component of plasma membrane;GO:0030863,cortical cytoskeleton;GO:0072562,blood microparticle	GO:0042803,protein homodimerization activity;GO:0005452,inorganic anion exchanger activity;GO:0019899,enzyme binding;GO:0043495,protein-membrane adaptor activity;GO:0015301,anion:anion antiporter activity;GO:0015108,chloride transmembrane transporter activity;GO:0003779,actin binding;GO:0015106,bicarbonate transmembrane transporter activity;GO:0030506,ankyrin binding;GO:0008022,protein C-terminus…	Collecting duct acid secretion(ko04966)	plas(score:27)	Anion exchange protein(IPR001717);Anion exchange protein 1(IPR002977);Bicarbonate transporter, eukaryotic(IPR003020);Bicarbonate transporter, C-terminal(IPR011531);Band 3 cytoplasmic domain(IPR013769);Phosphotransferase/anion transporter(IPR016152);Anion exchange, conserved site(IPR018241)
711	sp|Q9DCT2|NDUS3_MOUSE	18.13	18.8	36.12	NADH dehydrogenase [ubiquinone] iron-sulfur protein 3, mitochondrial OS=Mus musculus OX=10090 GN=Ndufs3 PE=1 SV=2	Ndufs3	30149	7.2	10	--	9	9	DFPLTGYVELR;DHTNAQFK;ESAAADK;FDLNSPWEAFPAYR;ILTDYGFEGHPFR;KFDLNSPWEAFPAYR;QLSAFGEYVAEILPK;SLADLTAVDVPTR;VVAEPVELAQEFR	57	57	1.1.1.916.23;1.1.1.919.27;10.1.1.844.20;10.1.1.946.13;10.1.1.949.13;11.1.1.379.23;11.1.1.877.16;11.1.1.880.19;12.1.1.397.23;12.1.1.890.17;12.1.1.893.13;13.1.1.842.7;13.1.1.845.7;13.1.1.848.7;14.1.1.1135.31;14.1.1.1138.31;14.1.1.1138.8;14.1.1.1141.9;14.1.1.1144.4;14.1.1.1147.7	0.381984	0.17	0.445	8.49835e-05	0.00276885	down	metabolic process(GO:0008152);cellular process(GO:0009987);developmental process(GO:0032502);localization(GO:0051179);biological regulation(GO:0065007)	protein-containing complex(GO:0032991);cellular anatomical entity(GO:0110165)	catalytic activity(GO:0003824);binding(GO:0005488)	Energy production and conversion(C)	Oxidative phosphorylation(ko00190);Metabolic pathways(ko01100);Thermogenesis(ko04714);Retrograde endocannabinoid signaling(ko04723);Non-alcoholic fatty liver disease(ko04932);Alzheimer disease(ko05010);Parkinson disease(ko05012);Amyotrophic lateral sclerosis(ko05014);Huntington disease(ko05016);Prion disease(ko05020);Pathways of neurodegeneration - multiple diseases(ko05022)	GO:0030308,negative regulation of cell growth;GO:0006810,transport;GO:2001243,negative regulation of intrinsic apoptotic signaling pathway;GO:0006120,mitochondrial electron transport, NADH to ubiquinone;GO:0021762,substantia nigra development;GO:0032981,mitochondrial respiratory chain complex I assembly;GO:0072593,reactive oxygen species metabolic process	GO:0043209,myelin sheath;GO:0005759,mitochondrial matrix;GO:0005634,nucleus;GO:0005747,mitochondrial respiratory chain complex I	GO:0009055,electron transfer activity;GO:0005515,protein binding;GO:0008137,NADH dehydrogenase (ubiquinone) activity	Oxidative phosphorylation(ko00190);Metabolic pathways(ko01100);Thermogenesis(ko04714);Retrograde endocannabinoid signaling(ko04723);Non-alcoholic fatty liver disease(ko04932);Alzheimer disease(ko05010);Parkinson disease(ko05012);Amyotrophic lateral sclerosis(ko05014);Huntington disease(ko05016);Prion disease(ko05020);Pathways of neurodegeneration - multiple diseases(ko05022)	mito(score:25)	NADH:ubiquinone oxidoreductase, 30kDa subunit(IPR001268);NADH dehydrogenase, subunit C(IPR010218);NADH:ubiquinone oxidoreductase, 30kDa subunit, conserved site(IPR020396);NADH:ubiquinone oxidoreductase, 30kDa subunit superfamily(IPR037232)
714	tr|E9PYH3|E9PYH3_MOUSE	18.08	19.28	21.1	Ethanolamine-phosphate phospho-lyase OS=Mus musculus OX=10090 GN=Etnppl PE=1 SV=1	Etnppl	54865.3	6.9	9	sp|Q8BWU8|AT2L1_MOUSE	9	9	EIQVELPNLSATEAR;FLHDNIIEFAK;GVGLFIGIDLVK;GVLLSADGPHR;HPLIGDIR;QDTLALR;SGTVFSENTAYR;TPATAEAQHIIYEMK;VGTYLMELLSEQK	23	23	12.1.1.839.2;12.1.1.842.4;12.1.1.845.4;13.1.1.850.5;13.1.1.853.8;2.1.1.874.20;2.1.1.977.6;3.1.1.851.22;3.1.1.854.20;3.1.1.957.28;3.1.1.960.22;4.1.1.594.11;4.1.1.597.12;5.1.1.562.30;6.1.1.804.15;6.1.1.807.11;7.1.1.822.25;8.1.1.551.2;8.1.1.551.5;8.1.1.846.26	1.65716	0.55	0.3319	0.00456052	0.0322804	up	metabolic process(GO:0008152);cellular process(GO:0009987)	cellular anatomical entity(GO:0110165)	catalytic activity(GO:0003824);binding(GO:0005488)	Amino acid transport and metabolism(E);Cell wall/membrane/envelope biogenesis(M);Signal transduction mechanisms(T)	Glycerophospholipid metabolism(ko00564);Metabolic pathways(ko01100)	GO:0006646,phosphatidylethanolamine biosynthetic process	GO:0005759,mitochondrial matrix	GO:0042802,identical protein binding;GO:0050459,ethanolamine-phosphate phospho-lyase activity;GO:0030170,pyridoxal phosphate binding;GO:0008483,transaminase activity	Glycerophospholipid metabolism(ko00564);Metabolic pathways(ko01100)	cyto(score:29.5);cyto_nucl(score:15.5)	Aminotransferase class-III(IPR005814);Pyridoxal phosphate-dependent transferase, major domain(IPR015421);Pyridoxal phosphate-dependent transferase domain 1(IPR015422);Pyridoxal phosphate-dependent transferase(IPR015424)
716	sp|Q8C165|P20D1_MOUSE	18.03	21.77	26.64	N-fatty-acyl-amino acid synthase/hydrolase PM20D1 OS=Mus musculus OX=10090 GN=Pm20d1 PE=1 SV=1	Pm20d1	55662.6	6.4	11	--	11	11	ETSIGILSAAVSR;FNPLPLNPQDFSGVHGINEK;IPSQFSEEER;ISALLQAR;LLLIR;NLWLFHPIVSR;NPITNALVR;SFEPLPISPSDDQAMGYQLLQETIR;VNVIPPLAQATINCR;VQLHVLR;VSVQNYQNQVK	37	35	1.1.1.785.29;1.1.1.788.28;10.1.1.986.28;10.1.1.989.29;11.1.1.539.16;11.1.1.687.12;11.1.1.690.15;11.1.1.915.27;11.1.1.918.28;12.1.1.558.22;12.1.1.705.12;12.1.1.708.12;12.1.1.822.16;12.1.1.825.15;13.1.1.831.22;13.1.1.832.26;13.1.1.834.24;14.1.1.917.28;14.1.1.920.28;15.1.1.860.28	0.542819	0.12	0.2211	2.71562e-05	0.00139623	down	metabolic process(GO:0008152);cellular process(GO:0009987);regulation of transporter activity(GO:0032409);multicellular organismal process(GO:0032501);biological regulation(GO:0065007)	cellular anatomical entity(GO:0110165)	catalytic activity(GO:0003824);binding(GO:0005488)	Amino acid transport and metabolism(E)	--	GO:1990845,adaptive thermogenesis;GO:1901215,negative regulation of neuron death;GO:0050691,regulation of defense response to virus by host;GO:0043171,peptide catabolic process;GO:2000275,regulation of oxidative phosphorylation uncoupler activity;GO:0006520,cellular amino acid metabolic process;GO:0097009,energy homeostasis;GO:0043605,cellular amide catabolic process;GO:0043604,amide biosynthetic…	GO:0070062,extracellular exosome;GO:0005615,extracellular space	GO:0016829,lyase activity;GO:0070573,metallodipeptidase activity;GO:0016811,hydrolase activity, acting on carbon-nitrogen (but not peptide) bonds, in linear amides;GO:0008270,zinc ion binding	--	E.R.(score:13);extr(score:11)	Peptidase M20(IPR002933);Peptidase M20, dimerisation domain(IPR011650);Bacterial exopeptidase dimerisation domain(IPR036264)
724	sp|Q9DBG1|CP27A_MOUSE	17.91	19.45	22.89	Sterol 26-hydroxylase, mitochondrial OS=Mus musculus OX=10090 GN=Cyp27a1 PE=1 SV=1	Cyp27a1	60719.8	9.6	14	--	11	10	AQLQETGPDGVR;EADNPGILHPF;EADNPGILHPFGSVPFGYGVR;ETEINGFLFPK;EVTGVVPFGK;IGCLKPSIPEDTAAFIR;LYPVVPTNSR;NTQFVLCHYVVSR;SPEIQEALHK;YLNGWDNIFSFGK	36	35	1.1.1.400.14;1.1.1.732.20;1.1.1.736.17;1.1.1.802.12;1.1.1.805.21;1.1.1.808.22;1.1.1.978.27;10.1.1.929.23;10.1.1.933.23;11.1.1.630.26;11.1.1.862.26;12.1.1.649.28;12.1.1.857.21;14.1.1.736.17;15.1.1.454.18;15.1.1.858.22;15.1.1.861.23;2.1.1.659.20;2.1.1.725.19;2.1.1.728.24	0.623799	0.25	0.4008	0.00466117	0.0325912	down	metabolic process(GO:0008152);cellular process(GO:0009987)	cellular anatomical entity(GO:0110165)	catalytic activity(GO:0003824);binding(GO:0005488)	Secondary metabolites biosynthesis, transport and catabolism(Q);Defense mechanisms(V)	Metabolic pathways(ko01100);PPAR signaling pathway(ko03320);Cholesterol metabolism(ko04979)	GO:0036378,calcitriol biosynthetic process from calciol;GO:0055114,oxidation-reduction process;GO:0008203,cholesterol metabolic process;GO:0006699,bile acid biosynthetic process;GO:0006706,steroid catabolic process	GO:0005743,mitochondrial inner membrane;GO:0005759,mitochondrial matrix	GO:0030343,vitamin D3 25-hydroxylase activity;GO:0016705,oxidoreductase activity, acting on paired donors, with incorporation or reduction of molecular oxygen;GO:0020037,heme binding;GO:0031073,cholesterol 26-hydroxylase activity;GO:0005506,iron ion binding	Primary bile acid biosynthesis(ko00120);Metabolic pathways(ko01100);PPAR signaling pathway(ko03320);Cholesterol metabolism(ko04979)	mito(score:25.5);mito_pero(score:14)	Cytochrome P450(IPR001128);Cytochrome P450, E-class, group I(IPR002401);Cytochrome P450, conserved site(IPR017972);Cytochrome P450 superfamily(IPR036396)
732	tr|Q8CBB7|Q8CBB7_MOUSE	17.55	20.52	13.82	AP-1 complex subunit gamma OS=Mus musculus OX=10090 GN=Ap1g1 PE=1 SV=1	Ap1g1	91720.9	6.8	11	tr|Q3UKX8|Q3UKX8_MOUSE;sp|P22892|AP1G1_MOUSE	11	11	ADCASGIFLAAEK;AVEYNALFK;DLAGEVEK;DLDVSIK;EEDNTYR;ELLYFLDSCEPEFK;IEFTFER;NVGNAILYETVLTIMDIK;NVGNAILYETVLTIMDIKSESGLRVLAINILGRFLLNNDK;VLAINILGR;YVALTSLLK	15	14	--	1.99181	0.89	0.4468	0.00243728	0.0211889	up	immune system process(GO:0002376);cellular process(GO:0009987);biological process involved in interspecies interaction between organisms(GO:0044419);localization(GO:0051179);biological regulation(GO:0065007)	protein-containing complex(GO:0032991);cellular anatomical entity(GO:0110165)	binding(GO:0005488)	--	Lysosome(ko04142);Human immunodeficiency virus 1 infection(ko05170)	GO:0032438,melanosome organization;GO:0050690,regulation of defense response to virus by virus;GO:0035646,endosome to melanosome transport;GO:0006886,intracellular protein transport;GO:0000226,microtubule cytoskeleton organization;GO:0090160,Golgi to lysosome transport;GO:0019886,antigen processing and presentation of exogenous peptide antigen via MHC class II;GO:0043323,positive regulation of na…	GO:0030131,clathrin adaptor complex;GO:0005829,cytosol;GO:0055037,recycling endosome;GO:0030669,clathrin-coated endocytic vesicle membrane;GO:0015630,microtubule cytoskeleton;GO:0032588,trans-Golgi network membrane;GO:0005765,lysosomal membrane;GO:0048471,perinuclear region of cytoplasm	GO:0019894,kinesin binding;GO:0030742,GTP-dependent protein binding;GO:0031267,small GTPase binding;GO:0008022,protein C-terminus binding;GO:0005518,collagen binding	Lysosome(ko04142);Human immunodeficiency virus 1 infection(ko05170)	mito(score:20)	Clathrin/coatomer adaptor, adaptin-like, N-terminal(IPR002553);Clathrin adaptor, alpha/beta/gamma-adaptin, appendage, Ig-like subdomain(IPR008152);Gamma-adaptin ear (GAE) domain(IPR008153);Armadillo-like helical(IPR011989);Clathrin adaptor, appendage, Ig-like subdomain superfamily(IPR013041);Armadillo-type fold(IPR016024);Adaptor protein complex AP-1, gamma subunit(IPR017107)
733	sp|Q99LC3|NDUAA_MOUSE	17.54	18.18	34.37	NADH dehydrogenase [ubiquinone] 1 alpha subcomplex subunit 10, mitochondrial OS=Mus musculus OX=10090 GN=Ndufa10 PE=1 SV=1	Ndufa10	40603.1	7.9	11	--	9	9	IYNSFR;LQSWLYASR;LTLPEYLPPHAVIYIDVPVPEVQSR;QDDWTFHYLR;TEVLNYTTIPVYLPEITIGAHQGSR;VITVDGNICSGK;VTSAYLQDIENAYK;VVEDIEYLK;YAPGYNAEVGDK	28	28	1.1.1.957.31;10.1.1.678.6;10.1.1.792.4;10.1.1.795.4;11.1.1.610.14;11.1.1.724.6;2.1.1.386.30;2.1.1.707.8;2.1.1.857.26;3.1.1.366.29;3.1.1.682.20;3.1.1.685.13;3.1.1.758.19;3.1.1.781.18;3.1.1.836.28;3.1.1.839.30;4.1.1.949.14;4.1.1.960.23;4.1.1.963.27;4.1.1.966.25	0.350724	0.22	0.6273	0.00132623	0.0150566	down	metabolic process(GO:0008152);cellular process(GO:0009987);response to stimulus(GO:0050896);localization(GO:0051179)	protein-containing complex(GO:0032991);cellular anatomical entity(GO:0110165)	catalytic activity(GO:0003824)	Nucleotide transport and metabolism(F)	Oxidative phosphorylation(ko00190);Metabolic pathways(ko01100);Thermogenesis(ko04714);Retrograde endocannabinoid signaling(ko04723);Non-alcoholic fatty liver disease(ko04932);Alzheimer disease(ko05010);Parkinson disease(ko05012);Amyotrophic lateral sclerosis(ko05014);Huntington disease(ko05016);Prion disease(ko05020);Pathways of neurodegeneration - multiple diseases(ko05022)	GO:0006810,transport;GO:0006120,mitochondrial electron transport, NADH to ubiquinone;GO:0042493,response to drug;GO:0032981,mitochondrial respiratory chain complex I assembly	GO:0005747,mitochondrial respiratory chain complex I;GO:0043209,myelin sheath;GO:0005759,mitochondrial matrix	GO:0008137,NADH dehydrogenase (ubiquinone) activity	Oxidative phosphorylation(ko00190);Metabolic pathways(ko01100);Thermogenesis(ko04714);Retrograde endocannabinoid signaling(ko04723);Non-alcoholic fatty liver disease(ko04932);Alzheimer disease(ko05010);Parkinson disease(ko05012);Amyotrophic lateral sclerosis(ko05014);Huntington disease(ko05016);Prion disease(ko05020);Pathways of neurodegeneration - multiple diseases(ko05022)	cyto_mito(score:16.5);mito(score:31.5)	NADH dehydrogenase [ubiquinone] 1 alpha subcomplex subunit 10, mitochondrial(IPR015828);P-loop containing nucleoside triphosphate hydrolase(IPR027417);Deoxynucleoside kinase domain(IPR031314)
734	tr|Q3UHY8|Q3UHY8_MOUSE	17.52	19.94	21.2	Uncharacterized protein OS=Mus musculus OX=10090 GN=Abce1 PE=1 SV=1	Abce1	67313.7	8.5	10	tr|Q3TJM9|Q3TJM9_MOUSE;tr|Q3TIU8|Q3TIU8_MOUSE;sp|P61222|ABCE1_MOUSE	10	10	CPFGALSIVNLPSNLEK;DASLVFK;EGINIFLDGYVPTENLR;GTVGSILDR;ILEDDLK;NVEDLSGGELQR;PADVYLIDEPSAYLDSEQR;PGEVLGLVGTNGIGK;TQAIVCQQLDLTHLK;VALALCLGK	20	20	--	1.9563	0.66	0.3374	0.0012732	0.0145689	up	metabolic process(GO:0008152);cellular process(GO:0009987);biological process involved in interspecies interaction between organisms(GO:0044419);regulation of catalytic activity(GO:0050790);response to stimulus(GO:0050896);localization(GO:0051179);biological regulation(GO:0065007)	protein-containing complex(GO:0032991);cellular anatomical entity(GO:0110165)	catalytic activity(GO:0003824);binding(GO:0005488);molecular function regulator(GO:0098772)	Translation, ribosomal structure and biogenesis(J)	--	GO:0009615,response to virus;GO:0060702,negative regulation of endoribonuclease activity;GO:0016032,viral process;GO:0006413,translational initiation;GO:0006401,RNA catabolic process;GO:0000054,ribosomal subunit export from nucleus;GO:0006415,translational termination;GO:0055085,transmembrane transport	GO:0005852,eukaryotic translation initiation factor 3 complex;GO:0016020,membrane;GO:0005759,mitochondrial matrix	GO:0005524,ATP binding;GO:0016887,ATPase activity;GO:0005506,iron ion binding;GO:0060698,endoribonuclease inhibitor activity;GO:0043024,ribosomal small subunit binding;GO:0005515,protein binding	--	cyto(score:19);cyto_nucl(score:16.5);nucl(score:12)	ABC transporter-like(IPR003439);AAA+ ATPase domain(IPR003593);RNase L inhibitor RLI, possible metal-binding domain(IPR007209);RLI1(IPR013283);ABC transporter, conserved site(IPR017871);4Fe-4S ferredoxin-type, iron-sulphur binding domain(IPR017896);4Fe-4S ferredoxin, iron-sulphur binding, conserved site(IPR017900);P-loop containing nucleoside triphosphate hydrolase(IPR027417);RLI, domain 1(IPR0343…
735	tr|Q9D0J2|Q9D0J2_MOUSE	17.5	18.22	76.19	ATP synthase F1 subunit delta OS=Mus musculus OX=10090 GN=Atp5d PE=2 SV=1	Atp5d	17629.9	4.7	13	tr|Q4FK74|Q4FK74_MOUSE;sp|Q9D3D9|ATPD_MOUSE	12	12	AAPAPAAGPGQMSFTFASPTQVFFDSANVK;ADSSVQLLAEEAVTLDMLDLGAAR;AEAAAAPAPAAGPGQMSFTFASPTQVFFDSANVK;AEIQIR;AQSELSGAADEAAR;ASHVPTLQVLRPGLVVVHTEDGTTTK;ASPTQVFFDSANVK;IEANEALVK;IEANEALVKA;PGLVVVHTEDGTTTK;QVDVPTLTGAFGIL;TFASPTQVFFDSANVK	44	43	1.1.1.1069.9;1.1.1.1072.11;1.1.1.544.24;1.1.1.592.15;10.1.1.858.13;12.1.1.523.28;12.1.1.538.28;12.1.1.541.28;13.1.1.526.22;13.1.1.542.22;13.1.1.545.23;13.1.1.548.24;14.1.1.562.26;14.1.1.565.28;14.1.1.568.27;14.1.1.746.22;14.1.1.934.31;14.1.1.936.31;14.1.1.939.29;15.1.1.503.30	0.45643	0.32	0.7011	0.00230101	0.020515	down	metabolic process(GO:0008152);cellular process(GO:0009987);localization(GO:0051179)	protein-containing complex(GO:0032991);cellular anatomical entity(GO:0110165)	catalytic activity(GO:0003824);transporter activity(GO:0005215);binding(GO:0005488)	Energy production and conversion(C)	Oxidative phosphorylation(ko00190);Metabolic pathways(ko01100);Thermogenesis(ko04714);Alzheimer disease(ko05010);Parkinson disease(ko05012);Amyotrophic lateral sclerosis(ko05014);Huntington disease(ko05016);Prion disease(ko05020);Pathways of neurodegeneration - multiple diseases(ko05022)	GO:0042776,mitochondrial ATP synthesis coupled proton transport	GO:0005759,mitochondrial matrix;GO:0000275,mitochondrial proton-transporting ATP synthase complex, catalytic sector F(1)	GO:0043168,anion binding;GO:0046933,proton-transporting ATP synthase activity, rotational mechanism;GO:0046961,proton-transporting ATPase activity, rotational mechanism;GO:0044877,protein-containing complex binding;GO:0032550,purine ribonucleoside binding;GO:0032559,adenyl ribonucleotide binding	Oxidative phosphorylation(ko00190);Metabolic pathways(ko01100);Thermogenesis(ko04714);Alzheimer disease(ko05010);Parkinson disease(ko05012);Amyotrophic lateral sclerosis(ko05014);Huntington disease(ko05016);Prion disease(ko05020);Pathways of neurodegeneration - multiple diseases(ko05022)	mito(score:25)	ATP synthase, F1 complex, delta/epsilon subunit(IPR001469);ATP synthase, F1 complex, delta/epsilon subunit, N-terminal(IPR020546);F0F1 ATP synthase delta/epsilon subunit, N-terminal(IPR036771);ATP synthase delta/epsilon subunit, C-terminal domain superfamily(IPR036794)
742	sp|Q9EQ06|DHB11_MOUSE	17.25	23.78	39.26	Estradiol 17-beta-dehydrogenase 11 OS=Mus musculus OX=10090 GN=Hsd17b11 PE=1 SV=1	Hsd17b11	32880.4	8.9	14	--	13	10	ALTDELAALGR;EEIYSAAK;FDAVVGYK;FINTGFIK;FLQVLK;KLGAQAHPFVVDCSQR;LGAQAHPFVVDCSQR;LMHGILTEK;NGIEETAAK;SVAGEIVLITGAGHGIGR	64	40	1.1.1.717.23;1.1.1.720.22;1.1.1.776.9;1.1.1.779.7;10.1.1.601.27;10.1.1.799.21;10.1.1.923.6;10.1.1.926.9;10.1.1.929.7;10.1.1.932.5;11.1.1.586.27;11.1.1.589.28;12.1.1.465.19;12.1.1.469.25;13.1.1.896.7;13.1.1.899.4;14.1.1.477.31;14.1.1.831.22;14.1.1.834.20;14.1.1.916.5	2.36226	1.46	0.6181	0.00889938	0.0471	up	metabolic process(GO:0008152);cellular process(GO:0009987);biological regulation(GO:0065007)	cellular anatomical entity(GO:0110165)	catalytic activity(GO:0003824)	Energy production and conversion(C);General function prediction only(R)	Retinol metabolism(ko00830);Biosynthesis of cofactors(ko01240)	GO:0006694,steroid biosynthetic process;GO:0055114,oxidation-reduction process;GO:0006710,androgen catabolic process;GO:0006703,estrogen biosynthetic process	GO:0016021,integral component of membrane;GO:0005576,extracellular region;GO:0005829,cytosol;GO:0005811,lipid droplet;GO:0043231,intracellular membrane-bounded organelle	GO:0004303,estradiol 17-beta-dehydrogenase activity	Retinol metabolism(ko00830);Biosynthesis of cofactors(ko01240)	E.R.(score:21)	Short-chain dehydrogenase/reductase SDR(IPR002347);NAD(P)-binding domain superfamily(IPR036291)
745	tr|Q5EBQ0|Q5EBQ0_MOUSE	17.22	20.37	34.51	Voltage-dependent anion-selective channel protein 3 OS=Mus musculus OX=10090 GN=Vdac3 PE=2 SV=1	Vdac3	30883.7	9.1	11	tr|Q3TX38|Q3TX38_MOUSE;tr|J3QMG3|J3QMG3_MOUSE;sp|Q60931|VDAC3_MOUSE	10	10	ASGNLETK;LSQNNFALGYK;LTLDTIFVPNTGK;LTLDTIFVPNTGKK;LTLSALIDGK;NFNAGGHK;VCNYGLTFTQK;VNNASLIGLGYTQTLR;VNNASLIGLGYTQTLRPGVK;WNTDNTLGTEISWENK	59	31	1.1.1.336.28;1.1.1.703.29;1.1.1.706.28;1.1.1.829.24;1.1.1.831.8;1.1.1.834.7;11.1.1.702.30;11.1.1.705.31;11.1.1.715.11;12.1.1.719.31;12.1.1.722.31;12.1.1.732.7;14.1.1.867.29;15.1.1.391.27;15.1.1.394.27;15.1.1.754.29;15.1.1.757.10;15.1.1.757.28;15.1.1.789.27;15.1.1.866.6	0.598735	0.26	0.4343	0.00380765	0.0287811	down	behavior(GO:0007610);cellular process(GO:0009987);signaling(GO:0023052);multicellular organismal process(GO:0032501);response to stimulus(GO:0050896);localization(GO:0051179);biological regulation(GO:0065007)	protein-containing complex(GO:0032991);cellular anatomical entity(GO:0110165)	transporter activity(GO:0005215);binding(GO:0005488)	--	Calcium signaling pathway(ko04020);cGMP-PKG signaling pathway(ko04022);Ferroptosis(ko04216);Necroptosis(ko04217);Cellular senescence(ko04218);Neutrophil extracellular trap formation(ko04613);NOD-like receptor signaling pathway(ko04621);Cholesterol metabolism(ko04979);Alzheimer disease(ko05010);Parkinson disease(ko05012);Huntington disease(ko05016);Spinocerebellar ataxia(ko05017);Prion disease(ko0…	GO:0001662,behavioral fear response;GO:0007270,neuron-neuron synaptic transmission;GO:0015853,adenine transport;GO:0007612,learning;GO:1902017,regulation of cilium assembly;GO:1903959,regulation of anion transmembrane transport	GO:0005791,rough endoplasmic reticulum;GO:0005741,mitochondrial outer membrane;GO:0046930,pore complex;GO:0005634,nucleus;GO:0070062,extracellular exosome;GO:0005743,mitochondrial inner membrane;GO:0008021,synaptic vesicle	GO:0008308,voltage-gated anion channel activity;GO:0000166,nucleotide binding;GO:0015288,porin activity	Calcium signaling pathway(ko04020);cGMP-PKG signaling pathway(ko04022);Ferroptosis(ko04216);Necroptosis(ko04217);Cellular senescence(ko04218);Neutrophil extracellular trap formation(ko04613);NOD-like receptor signaling pathway(ko04621);Cholesterol metabolism(ko04979);Alzheimer disease(ko05010);Parkinson disease(ko05012);Huntington disease(ko05016);Spinocerebellar ataxia(ko05017);Prion disease(ko0…	cyto(score:22);cyto_nucl(score:12.5)	Porin, eukaryotic type(IPR001925);Porin domain superfamily(IPR023614);Eukaryotic porin/Tom40(IPR027246);Voltage-dependent anion-selective channel protein 3(IPR030271)
747	tr|Q8BJL9|Q8BJL9_MOUSE	17.21	24.6	21.55	UDP-glucuronosyltransferase OS=Mus musculus OX=10090 GN=Ugt2b35 PE=1 SV=1	Ugt2b35	60453.1	8.2	14	--	12	9	DYLETFLTK;FETFPTAF;FETFPTAFSK;FSPGYQVEK;GHEVTVLRPSASIFVDPK;GTAVALNIR;LSDYSLSLCK;LVDEWTFEVPR;SDLLNALEEVINNPSYK	73	26	1.1.1.1080.10;10.1.1.1022.16;10.1.1.1025.19;10.1.1.1028.18;10.1.1.832.24;10.1.1.835.28;10.1.1.973.21;10.1.1.976.22;11.1.1.1005.4;11.1.1.687.11;11.1.1.763.30;11.1.1.904.17;11.1.1.904.18;11.1.1.907.2;11.1.1.952.14;11.1.1.954.20;11.1.1.957.17;12.1.1.847.4;13.1.1.853.28;15.1.1.1132.8	0.379484	0.14	0.3689	2.66508e-05	0.00139623	down	metabolic process(GO:0008152);cellular process(GO:0009987);response to stimulus(GO:0050896)	cellular anatomical entity(GO:0110165)	catalytic activity(GO:0003824);binding(GO:0005488)	Carbohydrate transport and metabolism(G)	Steroid hormone biosynthesis(ko00140);Retinol metabolism(ko00830);Porphyrin and chlorophyll metabolism(ko00860);Metabolism of xenobiotics by cytochrome P450(ko00980);Drug metabolism - cytochrome P450(ko00982);Drug metabolism - other enzymes(ko00983);Metabolic pathways(ko01100);Biosynthesis of cofactors(ko01240);Bile secretion(ko04976);Chemical carcinogenesis(ko05204)	GO:0070980,biphenyl catabolic process;GO:0017144,drug metabolic process;GO:0071394,cellular response to testosterone stimulus;GO:0071385,cellular response to glucocorticoid stimulus;GO:0071378,cellular response to growth hormone stimulus;GO:0009813,flavonoid biosynthetic process;GO:0042493,response to drug;GO:0071361,cellular response to ethanol;GO:0032496,response to lipopolysaccharide;GO:005269…	GO:0005789,endoplasmic reticulum membrane;GO:0016021,integral component of membrane;GO:0005743,mitochondrial inner membrane;GO:0070062,extracellular exosome	GO:0001972,retinoic acid binding;GO:0015020,glucuronosyltransferase activity	Pentose and glucuronate interconversions(ko00040);Ascorbate and aldarate metabolism(ko00053);Steroid hormone biosynthesis(ko00140);Retinol metabolism(ko00830);Porphyrin and chlorophyll metabolism(ko00860);Metabolism of xenobiotics by cytochrome P450(ko00980);Drug metabolism - cytochrome P450(ko00982);Drug metabolism - other enzymes(ko00983);Metabolic pathways(ko01100);Biosynthesis of cofactors(ko…	pero(score:17)	UDP-glucuronosyl/UDP-glucosyltransferase(IPR002213);UDP-glycosyltransferase family, conserved site(IPR035595)
749	sp|Q9DBL7|COASY_MOUSE	17.19	18.58	21.85	Bifunctional coenzyme A synthase OS=Mus musculus OX=10090 GN=Coasy PE=1 SV=2	Coasy	62022.7	7.1	10	--	10	10	AWNLLQK;AYAPGGPAYQPVVEAFGTDILHK;DGLSEAAAQSR;GAVGGTFDR;ILGNLLQPP;ILLTNIQTK;ILTDIVWPVIAK;LLPELLQPYAER;NLGAYIIDSDHLGHR;SGLLVLTTPLATLAAR	36	36	1.1.1.679.29;1.1.1.925.18;1.1.1.928.17;1.1.1.931.19;1.1.1.934.15;11.1.1.710.4;11.1.1.952.28;11.1.1.955.27;12.1.1.967.27;12.1.1.970.27;14.1.1.483.25;14.1.1.821.15;14.1.1.824.20;15.1.1.421.28;15.1.1.729.30;15.1.1.732.31;15.1.1.761.21;15.1.1.976.15;15.1.1.979.18;15.1.1.982.18	1.52709	0.5	0.3274	0.00847627	0.0456961	up	metabolic process(GO:0008152);cellular process(GO:0009987)	cellular anatomical entity(GO:0110165)	catalytic activity(GO:0003824);binding(GO:0005488)	Carbohydrate transport and metabolism(G);Coenzyme transport and metabolism(H)	Pantothenate and CoA biosynthesis(ko00770);Metabolic pathways(ko01100);Biosynthesis of cofactors(ko01240)	GO:0016310,phosphorylation;GO:0015937,coenzyme A biosynthetic process	GO:0005741,mitochondrial outer membrane;GO:0005759,mitochondrial matrix;GO:0005654,nucleoplasm;GO:0070062,extracellular exosome	GO:0005515,protein binding;GO:0004140,dephospho-CoA kinase activity;GO:0004595,pantetheine-phosphate adenylyltransferase activity;GO:0005524,ATP binding	Pantothenate and CoA biosynthesis(ko00770);Metabolic pathways(ko01100);Biosynthesis of cofactors(ko01240)	cyto_mito(score:11.3333);mito(score:19)	Dephospho-CoA kinase(IPR001977);Cytidyltransferase-like domain(IPR004821);Rossmann-like alpha/beta/alpha sandwich fold(IPR014729);P-loop containing nucleoside triphosphate hydrolase(IPR027417)
760	sp|Q07797|LG3BP_MOUSE	16.99	21.31	24.96	Galectin-3-binding protein OS=Mus musculus OX=10090 GN=Lgals3bp PE=1 SV=1	Lgals3bp	64490.5	4.8	11	--	11	10	AAFGPGK;AVDQWSTETIASHEDIER;GPIMLDEVECTGTESSLASCR;LASAYGATELQDYCGR;SELAVSSELDLLK;SLGWMVSR;TNPEAQALWQVVGSSVIMR;TPSLFPCASGAFSSFR;VEIFYR;VLILCGGYSVVDVTSFEGSK	30	29	11.1.1.512.3;12.1.1.772.4;2.1.1.549.21;2.1.1.552.25;2.1.1.555.20;2.1.1.558.21;2.1.1.761.30;2.1.1.764.29;2.1.1.861.20;2.1.1.920.29;2.1.1.923.29;3.1.1.529.13;3.1.1.532.10;3.1.1.535.15;3.1.1.745.31;3.1.1.901.16;3.1.1.902.24;4.1.1.749.26;4.1.1.752.25;4.1.1.790.14	2.88317	2.13	0.7388	0.00425377	0.0308702	up	cellular process(GO:0009987);biological adhesion(GO:0022610);response to stimulus(GO:0050896);localization(GO:0051179);biological regulation(GO:0065007)	cellular anatomical entity(GO:0110165)	binding(GO:0005488);cargo receptor activity(GO:0038024)	--	--	GO:0007155,cell adhesion;GO:0002576,platelet degranulation;GO:0007165,signal transduction;GO:0006898,receptor-mediated endocytosis;GO:0006968,cellular defense response	GO:0031012,extracellular matrix;GO:0070062,extracellular exosome;GO:0016020,membrane;GO:0031089,platelet dense granule lumen;GO:0072562,blood microparticle	GO:0005044,scavenger receptor activity;GO:0005515,protein binding	--	extr(score:26)	BTB/POZ domain(IPR000210);SRCR domain(IPR001190);SKP1/BTB/POZ domain superfamily(IPR011333);BTB/Kelch-associated(IPR011705);SRCR-like domain(IPR017448);SRCR-like domain superfamily(IPR036772)
763	tr|A3KML3|A3KML3_MOUSE	16.93	27.37	53.88	14-3-3 protein theta OS=Mus musculus OX=10090 GN=Ywhaq PE=2 SV=1	Ywhaq	27778	4.4	19	sp|P68254|1433T_MOUSE	15	9	AVTEQGAELSNEER;KQTIENSQGAYQEAFDISK;QTIENSQGAYQEAFDISK;SICTTVLELLDK;TAFDEAIAELDTLNEDSYK;VESELR;YLAEVACGDDR;YLAEVACGDDRK;YLIANATNPESK	84	29	12.1.1.516.31;13.1.1.1102.4;13.1.1.1105.5;13.1.1.1108.3;13.1.1.519.15;13.1.1.522.15;14.1.1.1125.29;14.1.1.1128.2;14.1.1.1131.4;14.1.1.528.5;14.1.1.539.30;14.1.1.542.31;15.1.1.1064.15;4.1.1.1162.12;4.1.1.1165.13;4.1.1.819.28;5.1.1.1080.11;5.1.1.1083.10;5.1.1.1086.16;5.1.1.628.10	0.393247	0.08	0.2035	7.31825e-07	0.000150102	down	metabolic process(GO:0008152);cellular process(GO:0009987);developmental process(GO:0032502);localization(GO:0051179);biological regulation(GO:0065007)	protein-containing complex(GO:0032991);cellular anatomical entity(GO:0110165)	catalytic activity(GO:0003824);binding(GO:0005488)	--	Oocyte meiosis(ko04114);PI3K-Akt signaling pathway(ko04151);Hippo signaling pathway(ko04390);Hippo signaling pathway - fly(ko04391);Hepatitis C(ko05160);Hepatitis B(ko05161);Viral carcinogenesis(ko05203)	GO:0006605,protein targeting;GO:1900740,positive regulation of protein insertion into mitochondrial membrane involved in apoptotic signaling pathway;GO:0055114,oxidation-reduction process;GO:0034766,negative regulation of ion transmembrane transport;GO:0021762,substantia nigra development;GO:0007264,small GTPase mediated signal transduction;GO:0045892,negative regulation of transcription, DNA-tem…	GO:0070062,extracellular exosome;GO:0005925,focal adhesion;GO:0032991,protein-containing complex;GO:0005739,mitochondrion;GO:0030659,cytoplasmic vesicle membrane;GO:0005829,cytosol	GO:0008022,protein C-terminus binding;GO:0071889,14-3-3 protein binding;GO:0047485,protein N-terminus binding;GO:0044325,ion channel binding;GO:0019904,protein domain specific binding;GO:0004497,monooxygenase activity	MAPK signaling pathway - fly(ko04013);Cell cycle(ko04110);Oocyte meiosis(ko04114);PI3K-Akt signaling pathway(ko04151);Longevity regulating pathway - worm(ko04212);Hippo signaling pathway(ko04390);Hippo signaling pathway - fly(ko04391);Hepatitis C(ko05160);Hepatitis B(ko05161);Viral carcinogenesis(ko05203)	cyto(score:25)	14-3-3 protein(IPR000308);14-3-3 protein, conserved site(IPR023409);14-3-3 domain(IPR023410);14-3-3 domain superfamily(IPR036815);14-3-3 theta(IPR042584)
764	tr|Q3UC74|Q3UC74_MOUSE	16.93	20.43	15.05	Uncharacterized protein OS=Mus musculus OX=10090 GN=Cyp4v3 PE=2 SV=1	Cyp4v3	60965	8.6	10	tr|B2RSR0|B2RSR0_MOUSE;sp|Q9DBW0|CP4V2_MOUSE	10	9	AENVEVILTSSK;AFLDLLLSVTDEEGNR;KAFLDLLLSVTDEEGNR;KVDQELDEVFGR;QFWVESNQK;TILACILR;VDQELDEVFGR;VFPSVPLFAR;YLDCVIK	19	18	--	2.4876	1.31	0.5265	0.00510148	0.0342462	up	metabolic process(GO:0008152);cellular process(GO:0009987);multicellular organismal process(GO:0032501);response to stimulus(GO:0050896)	cellular anatomical entity(GO:0110165)	catalytic activity(GO:0003824);binding(GO:0005488)	Secondary metabolites biosynthesis, transport and catabolism(Q);Defense mechanisms(V)	--	GO:0001523,retinoid metabolic process;GO:0007601,visual perception;GO:0016125,sterol metabolic process;GO:0050896,response to stimulus;GO:0010430,fatty acid omega-oxidation	GO:0016021,integral component of membrane;GO:0005789,endoplasmic reticulum membrane	GO:0004497,monooxygenase activity;GO:0016705,oxidoreductase activity, acting on paired donors, with incorporation or reduction of molecular oxygen;GO:0020037,heme binding;GO:0005506,iron ion binding	--	plas(score:22)	Cytochrome P450(IPR001128);Cytochrome P450, E-class, group I(IPR002401);Cytochrome P450, conserved site(IPR017972);Cytochrome P450 superfamily(IPR036396)
766	sp|O35381|AN32A_MOUSE	16.93	17.43	27.53	Acidic leucine-rich nuclear phosphoprotein 32 family member A OS=Mus musculus OX=10090 GN=Anp32a PE=1 SV=1	Anp32a	28537.3	3.7	11	--	9	6	DLSTIEPLK;HLNLSGNK;IKDLSTIEPLK;ISGDLEVLAEK;IYLELR;SLDLFNCEVTNLNAYR	34	21	10.1.1.984.31;11.1.1.746.2;12.1.1.758.2;13.1.1.961.31;13.1.1.964.27;14.1.1.983.30;4.1.1.939.18;4.1.1.940.5;4.1.1.942.22;4.1.1.945.5;4.1.1.946.28;5.1.1.856.27;5.1.1.859.23;5.1.1.862.15;5.1.1.862.16;6.1.1.845.24;6.1.1.846.22;6.1.1.848.20;7.1.1.445.15;8.1.1.475.28	0.596157	0.12	0.2013	4.28411e-05	0.00177179	down	cellular process(GO:0009987);localization(GO:0051179);biological regulation(GO:0065007)	cellular anatomical entity(GO:0110165)	binding(GO:0005488)	--	--	GO:0006913,nucleocytoplasmic transport;GO:0035556,intracellular signal transduction;GO:0006355,regulation of transcription, DNA-templated;GO:0006334,nucleosome assembly;GO:0043488,regulation of mRNA stability;GO:0042981,regulation of apoptotic process;GO:0035067,negative regulation of histone acetylation;GO:0010977,negative regulation of neuron projection development;GO:0043486,histone exchange	GO:0005783,endoplasmic reticulum;GO:0048471,perinuclear region of cytoplasm;GO:0016363,nuclear matrix;GO:0005654,nucleoplasm;GO:0005829,cytosol	GO:0008022,protein C-terminus binding;GO:0003723,RNA binding;GO:0042393,histone binding;GO:0005178,integrin binding	--	cyto(score:17.5);cyto_nucl(score:14)	Leucine-rich repeat(IPR001611);Leucine-rich repeat domain superfamily(IPR032675)
782	sp|Q9D0M3|CY1_MOUSE	16.59	19.4	34.77	Cytochrome c1, heme protein, mitochondrial OS=Mus musculus OX=10090 GN=Cyc1 PE=1 SV=1	Cyc1	35327.3	9.5	14	--	9	8	AANNGALPPDLSYIVR;GLLSSLDHTSIR;HGGEDYVFSLLTGYCEPPTGVSLR;HLVGVCYTEEEAK;LSDYFPK;LSDYFPKPYPNPEAAR;SDLELHPPSYPWSHR;WASEPEHDHR	81	74	1.1.1.321.29;1.1.1.926.28;1.1.1.929.26;10.1.1.756.5;10.1.1.760.3;10.1.1.829.17;10.1.1.832.9;10.1.1.902.28;10.1.1.913.25;10.1.1.916.30;10.1.1.919.31;10.1.1.923.24;10.1.1.926.25;10.1.1.929.25;10.1.1.932.27;10.1.1.943.23;11.1.1.759.23;11.1.1.828.27;11.1.1.828.28;11.1.1.831.30	0.373274	0.05	0.1339	2.15711e-08	1.24897e-05	down	metabolic process(GO:0008152);cellular process(GO:0009987);response to stimulus(GO:0050896);localization(GO:0051179)	protein-containing complex(GO:0032991);cellular anatomical entity(GO:0110165)	catalytic activity(GO:0003824);binding(GO:0005488)	Energy production and conversion(C)	Oxidative phosphorylation(ko00190);Metabolic pathways(ko01100);Cardiac muscle contraction(ko04260);Thermogenesis(ko04714);Non-alcoholic fatty liver disease(ko04932);Alzheimer disease(ko05010);Parkinson disease(ko05012);Amyotrophic lateral sclerosis(ko05014);Huntington disease(ko05016);Prion disease(ko05020);Pathways of neurodegeneration - multiple diseases(ko05022)	GO:0033762,response to glucagon;GO:0042776,mitochondrial ATP synthesis coupled proton transport;GO:0006122,mitochondrial electron transport, ubiquinol to cytochrome c	GO:0005750,mitochondrial respiratory chain complex III;GO:0005634,nucleus	GO:0020037,heme binding;GO:0045153,electron transporter, transferring electrons within CoQH2-cytochrome c reductase complex activity;GO:0045155,electron transporter, transferring electrons from CoQH2-cytochrome c reductase complex and cytochrome c oxidase complex activity;GO:0005515,protein binding;GO:0046872,metal ion binding	Oxidative phosphorylation(ko00190);Metabolic pathways(ko01100);Cardiac muscle contraction(ko04260);Thermogenesis(ko04714);Non-alcoholic fatty liver disease(ko04932);Alzheimer disease(ko05010);Parkinson disease(ko05012);Amyotrophic lateral sclerosis(ko05014);Huntington disease(ko05016);Prion disease(ko05020);Pathways of neurodegeneration - multiple diseases(ko05022)	cyto_mito(score:11.3333);mito(score:20);mito_pero(score:11.3333)	Cytochrome c1(IPR002326);Cytochrome c-like domain(IPR009056);Cytochrome c1, transmembrane anchor, C-terminal(IPR021157);Cytochrome c-like domain superfamily(IPR036909)
783	tr|Q3UIJ2|Q3UIJ2_MOUSE	16.58	18.74	26.27	Protein-synthesizing GTPase OS=Mus musculus OX=10090 GN=Eif2s3x PE=2 SV=1	Eif2s3x	51105.1	8.5	10	tr|Q3TML6|Q3TML6_MOUSE;sp|Q9Z0N1|IF2G_MOUSE	9	9	AGGEGGVTLGQPHLSR;HILILQNK;IVLTNPVCTEVGEK;IVSLFAEHNDLQYAAPGGLIGVGTK;LIGWGQIR;LTPLSHEVISR;QDLATLDVTK;SCGSSTPDEFPTDIPGTK;VGQEIEVRPGIVSK	20	20	--	2.3102	1.08	0.4675	0.00143531	0.0156801	up	cellular process(GO:0009987);biological adhesion(GO:0022610);localization(GO:0051179)	protein-containing complex(GO:0032991);cellular anatomical entity(GO:0110165)	catalytic activity(GO:0003824);binding(GO:0005488);translation regulator activity(GO:0045182)	Translation, ribosomal structure and biogenesis(J)	RNA transport(ko03013)	GO:0001731,formation of translation preinitiation complex;GO:0055085,transmembrane transport;GO:0098609,cell-cell adhesion	GO:0005829,cytosol;GO:0070062,extracellular exosome;GO:0005850,eukaryotic translation initiation factor 2 complex;GO:0005912,adherens junction;GO:0005634,nucleus	GO:0003743,translation initiation factor activity;GO:0098641,cadherin binding involved in cell-cell adhesion;GO:0005525,GTP binding;GO:0003924,GTPase activity	RNA transport(ko03013)	cyto(score:21);cyto_nucl(score:15)	Translational (tr)-type GTP-binding domain(IPR000795);Translation elongation factor EFTu-like, domain 2(IPR004161);Translation protein, beta-barrel domain superfamily(IPR009000);Translation elongation factor EF1A/initiation factor IF2gamma, C-terminal(IPR009001);Initiation factor eIF2 gamma, C-terminal(IPR015256);P-loop containing nucleoside triphosphate hydrolase(IPR027417);Initiation factor eIF…
789	sp|P52843|ST2A1_MOUSE	16.44	26.76	36.14	Sulfotransferase 2A1 OS=Mus musculus OX=10090 GN=Sult2a1 PE=1 SV=1	Sult2a1	33213.1	8.2	13	--	13	5	EDQVTNGLK;LITSHLPIHLF;NLGPDELDLVLK;SPWIETDIGYSALINK;WIQTVPIWNR	45	16	--	0.451297	0.29	0.6426	0.00206269	0.0190426	down	metabolic process(GO:0008152);cellular process(GO:0009987);multicellular organismal process(GO:0032501);developmental process(GO:0032502);response to stimulus(GO:0050896)	cellular anatomical entity(GO:0110165)	catalytic activity(GO:0003824);binding(GO:0005488)	--	Metabolism of xenobiotics by cytochrome P450(ko00980);Bile secretion(ko04976);Chemical carcinogenesis(ko05204)	GO:0008202,steroid metabolic process;GO:0017144,drug metabolic process;GO:0014823,response to activity;GO:0071305,cellular response to vitamin D;GO:0051923,sulfation;GO:0017085,response to insecticide;GO:0007586,digestion;GO:0050427,3'-phosphoadenosine 5'-phosphosulfate metabolic process;GO:0007568,aging;GO:0016042,lipid catabolic process	GO:0005829,cytosol	GO:0004062,aryl sulfotransferase activity;GO:0008144,drug binding;GO:0004027,alcohol sulfotransferase activity;GO:0005515,protein binding;GO:0004304,estrone sulfotransferase activity;GO:0047704,bile-salt sulfotransferase activity;GO:0050294,steroid sulfotransferase activity;GO:0050656,3'-phosphoadenosine 5'-phosphosulfate binding	Metabolism of xenobiotics by cytochrome P450(ko00980);Bile secretion(ko04976);Chemical carcinogenesis(ko05204)	cyto(score:23)	Sulfotransferase domain(IPR000863);P-loop containing nucleoside triphosphate hydrolase(IPR027417)
790	tr|Q5M9J2|Q5M9J2_MOUSE	16.41	18.57	56.44	Histidine triad nucleotide binding protein 2 OS=Mus musculus OX=10090 GN=Hint2 PE=1 SV=1	Hint2	17319.9	10.4	10	sp|Q9D0S9|HINT2_MOUSE	9	9	AAPGGASPTIFSR;DVAPQAPVHFLVIPR;IAQAQGLK;ISQAEEDDQQLLGHLLLVAK;LLLVAK;LVVNDGK;NAGVSDGSEVAK;SLPADILYEDQQCLVFR;VSDGSEVAK	51	48	1.1.1.716.14;1.1.1.719.12;1.1.1.722.9;10.1.1.1058.31;10.1.1.1061.30;10.1.1.1064.30;10.1.1.974.18;11.1.1.1042.16;11.1.1.1047.20;11.1.1.1053.12;11.1.1.1056.10;11.1.1.1059.19;11.1.1.1060.7;11.1.1.988.31;11.1.1.991.31;12.1.1.1067.11;12.1.1.1068.17;12.1.1.1068.5;12.1.1.1070.17;12.1.1.1073.16	0.424338	0.09	0.2121	1.58906e-06	0.00020053	down	metabolic process(GO:0008152);cellular process(GO:0009987)	cellular anatomical entity(GO:0110165)	catalytic activity(GO:0003824);binding(GO:0005488)	Nucleotide transport and metabolism(F);General function prediction only(R)	--	GO:0006694,steroid biosynthetic process;GO:0006915,apoptotic process	GO:0005739,mitochondrion;GO:0005730,nucleolus	GO:0016787,hydrolase activity;GO:0000166,nucleotide binding	--	mito(score:17)	Histidine triad (HIT) protein(IPR001310);HIT-like domain(IPR011146);Histidine triad, conserved site(IPR019808);HIT-like superfamily(IPR036265)
798	sp|Q8BWQ1|UD2A3_MOUSE	16.29	26.91	22.28	UDP-glucuronosyltransferase 2A3 OS=Mus musculus OX=10090 GN=Ugt2a3 PE=1 SV=1	Ugt2a3	61119	8	15	--	13	8	AVINEPSYK;GHEVTVLK;IPLHFENIPLLYEIETAENR;RIPLHFENIPLLYEIETAENR;SVLYNQK;TILEELGAR;TLQDFFLQVTGDFESICR;YPSIIIDQSK	57	18	--	2.59439	1.03	0.3971	0.000217956	0.00470583	up	metabolic process(GO:0008152);cellular process(GO:0009987)	cellular anatomical entity(GO:0110165)	catalytic activity(GO:0003824)	Carbohydrate transport and metabolism(G)	Pentose and glucuronate interconversions(ko00040);Ascorbate and aldarate metabolism(ko00053);Steroid hormone biosynthesis(ko00140);Retinol metabolism(ko00830);Porphyrin and chlorophyll metabolism(ko00860);Metabolism of xenobiotics by cytochrome P450(ko00980);Drug metabolism - cytochrome P450(ko00982);Drug metabolism - other enzymes(ko00983);Metabolic pathways(ko01100);Biosynthesis of cofactors(ko…	GO:0009813,flavonoid biosynthetic process;GO:0052696,flavonoid glucuronidation	GO:0043231,intracellular membrane-bounded organelle;GO:0016021,integral component of membrane	GO:0015020,glucuronosyltransferase activity	Pentose and glucuronate interconversions(ko00040);Ascorbate and aldarate metabolism(ko00053);Steroid hormone biosynthesis(ko00140);Retinol metabolism(ko00830);Porphyrin and chlorophyll metabolism(ko00860);Metabolism of xenobiotics by cytochrome P450(ko00980);Drug metabolism - cytochrome P450(ko00982);Drug metabolism - other enzymes(ko00983);Metabolic pathways(ko01100);Biosynthesis of cofactors(ko…	plas(score:17)	UDP-glucuronosyl/UDP-glucosyltransferase(IPR002213);UDP-glycosyltransferase family, conserved site(IPR035595)
800	sp|Q3UNX5|ACSM3_MOUSE	16.23	17.41	18.62	Acyl-coenzyme A synthetase ACSM3, mitochondrial OS=Mus musculus OX=10090 GN=Acsm3 PE=1 SV=2	Acsm3	65622.6	7.5	8	--	8	8	CIITDDTLAPAVDAVAAK;FANILTEACSLQR;FESTSILQTLSK;IEIPEYFNFAK;LSNPAFWWIDGNGEELR;SDDIILSSGYR;TGTVLIPGTTQLTQK;WSFEELGLLSR	23	23	1.1.1.893.25;1.1.1.896.13;1.1.1.927.12;1.1.1.930.18;11.1.1.718.18;12.1.1.735.19;12.1.1.738.17;13.1.1.908.3;13.1.1.981.5;13.1.1.984.6;14.1.1.1005.27;14.1.1.1108.27;14.1.1.1111.29;15.1.1.1048.29;15.1.1.944.25;15.1.1.978.19;15.1.1.981.19;2.1.1.813.25;5.1.1.655.23;6.1.1.852.9	0.491432	0.2	0.407	0.000367828	0.00657322	down	metabolic process(GO:0008152);cellular process(GO:0009987);biological regulation(GO:0065007)	cellular anatomical entity(GO:0110165)	catalytic activity(GO:0003824);binding(GO:0005488)	Lipid transport and metabolism(I);Signal transduction mechanisms(T);Defense mechanisms(V)	Butanoate metabolism(ko00650);Metabolic pathways(ko01100)	GO:0042632,cholesterol homeostasis;GO:0006633,fatty acid biosynthetic process;GO:0006637,acyl-CoA metabolic process;GO:0008217,regulation of blood pressure	GO:0005759,mitochondrial matrix	GO:0047760,butyrate-CoA ligase activity;GO:0005524,ATP binding;GO:0004467,long-chain fatty acid-CoA ligase activity;GO:0015645,fatty acid ligase activity;GO:0046872,metal ion binding;GO:0004321,fatty-acyl-CoA synthase activity	Butanoate metabolism(ko00650);Metabolic pathways(ko01100)	cyto(score:10);mito(score:16);mito_nucl(score:10)	AMP-dependent synthetase/ligase(IPR000873);AMP-binding, conserved site(IPR020845);AMP-binding enzyme, C-terminal domain(IPR025110);AMP-dependent synthetase-like superfamily(IPR042099)
814	tr|A0A1Y7VN19|A0A1Y7VN19_MOUSE	16.03	16.64	25.97	Dehydrogenase/reductase SDR family member 7 (Fragment) OS=Mus musculus OX=10090 GN=Dhrs7 PE=1 SV=1	Dhrs7	40645.7	8.5	10	--	8	7	AVLQEFGK;DILVLPLDLTDTSSHEAATK;ELINLNYIGTVSLTK;IDILVNNGGR;NAFTEEVTK;NNLDPDLPYK;SLVLETNLDVFK	23	19	--	0.567493	0.18	0.3172	0.00044688	0.00728745	down	metabolic process(GO:0008152)	cellular anatomical entity(GO:0110165)	catalytic activity(GO:0003824)	Energy production and conversion(C);General function prediction only(R)	--	GO:0055114,oxidation-reduction process	GO:0016020,membrane	GO:0016491,oxidoreductase activity	--	E.R.(score:14);extr(score:17)	Short-chain dehydrogenase/reductase SDR(IPR002347);Short-chain dehydrogenase/reductase, conserved site(IPR020904);NAD(P)-binding domain superfamily(IPR036291)
815	sp|Q9DBH5|LMAN2_MOUSE	16.01	16.78	23.18	Vesicular integral-membrane protein VIP36 OS=Mus musculus OX=10090 GN=Lman2 PE=1 SV=2	Lman2	40429.5	7	8	--	8	8	DNVDDPTGNFR;IEPGVNFLK;LFQLTVER;LVPGPVFGSK;NCIDITGVR;NLHGDGIALWYTR;TPEEESIDWTK;WSELAGCTADFR	22	22	1.1.1.441.29;1.1.1.444.27;1.1.1.765.8;1.1.1.768.6;1.1.1.771.9;10.1.1.840.20;10.1.1.843.18;13.1.1.757.4;14.1.1.773.12;14.1.1.775.2;15.1.1.494.23;15.1.1.633.13;15.1.1.636.30;15.1.1.821.6;15.1.1.824.6;2.1.1.689.7;6.1.1.555.26;6.1.1.558.24;9.1.1.874.25;9.1.1.950.23	0.501522	0.3	0.5982	0.00393863	0.0292368	down	cellular process(GO:0009987);localization(GO:0051179);biological regulation(GO:0065007)	cellular anatomical entity(GO:0110165)	binding(GO:0005488)	--	Protein processing in endoplasmic reticulum(ko04141)	GO:0050766,positive regulation of phagocytosis;GO:0006890,retrograde vesicle-mediated transport, Golgi to endoplasmic reticulum;GO:0007029,endoplasmic reticulum organization;GO:0015031,protein transport;GO:0006888,endoplasmic reticulum to Golgi vesicle-mediated transport;GO:0007030,Golgi organization	GO:0030134,COPII-coated ER to Golgi transport vesicle;GO:0005615,extracellular space;GO:0070062,extracellular exosome;GO:0030137,COPI-coated vesicle;GO:0048471,perinuclear region of cytoplasm;GO:0009986,cell surface;GO:0005789,endoplasmic reticulum membrane;GO:0033116,endoplasmic reticulum-Golgi intermediate compartment membrane;GO:0005887,integral component of plasma membrane;GO:0000139,Golgi me…	GO:0005515,protein binding;GO:0031072,heat shock protein binding;GO:0046872,metal ion binding;GO:0005537,mannose binding	Protein processing in endoplasmic reticulum(ko04141)	--	Legume-like lectin(IPR005052);Concanavalin A-like lectin/glucanase domain superfamily(IPR013320);VIP36, lectin domain(IPR035664)
842	tr|Q8K016|Q8K016_MOUSE	15.45	17.13	8.879	Inter-alpha trypsin inhibitor, heavy chain 2 OS=Mus musculus OX=10090 GN=Itih2 PE=2 SV=1	Itih2	105945	7.3	8	sp|Q61703|ITIH2_MOUSE;tr|G3X977|G3X977_MOUSE	8	8	FYNQVSTPLLR;IQPSGGTNINEALLR;LVNNSPLPQSVVFDVQIPK;NDLVSATK;SLAPTAAIK;TDDQFSVVDFNHNVR;TILDDLR;TILDDLRTDDQFSVVDFNHNVR	15	14	--	2.04786	0.77	0.376	0.000514271	0.00800439	up	metabolic process(GO:0008152);regulation of catalytic activity(GO:0050790);biological regulation(GO:0065007)	cellular anatomical entity(GO:0110165)	molecular function regulator(GO:0098772)	Coenzyme transport and metabolism(H);Cell wall/membrane/envelope biogenesis(M);General function prediction only(R);Function unknown(S)	--	GO:0010951,negative regulation of endopeptidase activity;GO:0030212,hyaluronan metabolic process	GO:0072562,blood microparticle;GO:0070062,extracellular exosome	GO:0004867,serine-type endopeptidase inhibitor activity	--	E.R.(score:18)	von Willebrand factor, type A(IPR002035);Inter-alpha-trypsin inhibitor heavy chain, C-terminal(IPR010600);VIT domain(IPR013694);von Willebrand factor A-like domain superfamily(IPR036465)
844	tr|Q3UW64|Q3UW64_MOUSE	15.39	16.52	13.55	Bifunctional UDP-N-acetylglucosamine 2-epimerase/N-acetylmannosamine kinase OS=Mus musculus OX=10090 GN=Gne PE=1 SV=1	Gne	82889.1	7.1	8	--	8	8	DEAVGALHLIQAAK;EVGAFGTPVINLGTR;ILGVGISTGGR;ILHIEGGEVSGTIDDSIR;LIQEWNSVDLR;LPDVLNR;TLVLFPNIDAGSK;VNPQEGVVLHSTK	15	15	--	2.57002	0.98	0.3813	0.000154906	0.00383689	up	metabolic process(GO:0008152);cellular process(GO:0009987);biological adhesion(GO:0022610)	cellular anatomical entity(GO:0110165)	catalytic activity(GO:0003824);binding(GO:0005488)	Cell wall/membrane/envelope biogenesis(M)	Amino sugar and nucleotide sugar metabolism(ko00520);Metabolic pathways(ko01100)	GO:0006047,UDP-N-acetylglucosamine metabolic process;GO:0046380,N-acetylneuraminate biosynthetic process;GO:0007155,cell adhesion;GO:0006045,N-acetylglucosamine biosynthetic process;GO:0046835,carbohydrate phosphorylation	GO:0005829,cytosol	GO:0005515,protein binding;GO:0005524,ATP binding;GO:0004553,hydrolase activity, hydrolyzing O-glycosyl compounds;GO:0009384,N-acylmannosamine kinase activity;GO:0008761,UDP-N-acetylglucosamine 2-epimerase activity;GO:0046872,metal ion binding	Amino sugar and nucleotide sugar metabolism(ko00520);Metabolic pathways(ko01100)	cyto(score:21.5);cyto_mito(score:12);cyto_nucl(score:17.1667);cyto_plas(score:12)	ROK family(IPR000600);UDP-N-acetylglucosamine 2-epimerase domain(IPR003331);UDP-N-acetylglucosamine 2-epimerase,UDP-hydrolysing(IPR020004);ATPase, nucleotide binding domain(IPR043129)
846	tr|Q3UFX6|Q3UFX6_MOUSE	15.38	15.66	34.81	Hydrolase_4 domain-containing protein OS=Mus musculus OX=10090 GN=Mgll PE=2 SV=1	Mgll	37483	8.8	8	tr|E9Q3B9|E9Q3B9_MOUSE;tr|D3YYS6|D3YYS6_MOUSE;sp|O35678|MGLL_MOUSE	8	8	ALIFVSHGAGEHCGR;DVLQHVDTIQK;DYPDVPIFLLGH;ELPEVTNSVLHEVNSWVSHR;IDSSVLSR;LTLPFLLLQGSADR;SEVDLYNSDPLVCR;TPQNVPYQDLPHLVNADGQYLFCR	17	17	--	0.596868	0.21	0.3518	0.00129729	0.014786	down	metabolic process(GO:0008152);cellular process(GO:0009987);biological regulation(GO:0065007)	cellular anatomical entity(GO:0110165)	catalytic activity(GO:0003824);binding(GO:0005488)	Lipid transport and metabolism(I)	Glycerolipid metabolism(ko00561);Metabolic pathways(ko01100);Thermogenesis(ko04714);Retrograde endocannabinoid signaling(ko04723)	GO:0006633,fatty acid biosynthetic process;GO:0019369,arachidonic acid metabolic process;GO:0030516,regulation of axon extension;GO:2000124,regulation of endocannabinoid signaling pathway;GO:0050727,regulation of inflammatory response;GO:0036155,acylglycerol acyl-chain remodeling;GO:0019433,triglyceride catabolic process;GO:0060292,long-term synaptic depression;GO:0051930,regulation of sensory pe…	GO:0005789,endoplasmic reticulum membrane;GO:0005886,plasma membrane;GO:0045202,synapse;GO:0005654,nucleoplasm;GO:0005829,cytosol;GO:0019898,extrinsic component of membrane;GO:0043196,varicosity;GO:0005811,lipid droplet	GO:0004622,lysophospholipase activity;GO:0042803,protein homodimerization activity;GO:0047372,acylglycerol lipase activity;GO:0008289,lipid binding	Glycerolipid metabolism(ko00561);Metabolic pathways(ko01100);Thermogenesis(ko04714);Retrograde endocannabinoid signaling(ko04723);Regulation of lipolysis in adipocytes(ko04923)	cyto(score:9.5)	Alpha/beta hydrolase fold-1(IPR000073);Serine aminopeptidase, S33(IPR022742);Alpha/Beta hydrolase fold(IPR029058)
849	tr|E9Q6R7|E9Q6R7_MOUSE	15.29	17.27	4.169	Utrophin OS=Mus musculus OX=10090 GN=Utrn PE=1 SV=1	Utrn	392703	5	12	--	12	8	AEAVHEALESLESVLR;ELGQTLIDGGILDDIISEK;ELTDLLGLHPR;IIADLEEEQR;LLSELDDASLQVENVR;QLGLLLHDAIQIPR;SQPCVPGFVQQGFDDLR;STSEGVIGDLDTEISWAK	17	12	--	0.55811	0.25	0.4479	0.00184253	0.0178563	down	cellular process(GO:0009987);regulation of transporter activity(GO:0032409);multicellular organismal process(GO:0032501);developmental process(GO:0032502);biological regulation(GO:0065007)	protein-containing complex(GO:0032991);cellular anatomical entity(GO:0110165)	binding(GO:0005488)	--	Arrhythmogenic right ventricular cardiomyopathy(ko05412);Dilated cardiomyopathy(ko05414);Viral myocarditis(ko05416)	GO:0007517,muscle organ development;GO:0006936,muscle contraction;GO:0001954,positive regulation of cell-matrix adhesion;GO:2000649,regulation of sodium ion transmembrane transporter activity;GO:0007528,neuromuscular junction development	GO:0070938,contractile ring;GO:0045211,postsynaptic membrane;GO:0042383,sarcolemma;GO:0070062,extracellular exosome;GO:0016010,dystrophin-associated glycoprotein complex;GO:0030864,cortical actin cytoskeleton;GO:0005654,nucleoplasm;GO:0031594,neuromuscular junction;GO:0030426,growth cone;GO:0031527,filopodium membrane;GO:0030054,cell junction	GO:0017166,vinculin binding;GO:0051015,actin filament binding;GO:0008270,zinc ion binding;GO:0005178,integrin binding;GO:0019901,protein kinase binding	Hypertrophic cardiomyopathy(ko05410);Arrhythmogenic right ventricular cardiomyopathy(ko05412);Dilated cardiomyopathy(ko05414);Viral myocarditis(ko05416)	nucl(score:23)	Zinc finger, ZZ-type(IPR000433);WW domain(IPR001202);Actinin-type actin-binding domain, conserved site(IPR001589);Calponin homology domain(IPR001715);Spectrin repeat(IPR002017);EF-hand domain pair(IPR011992);EF-hand domain, type 1(IPR015153);EF-hand domain, type 2(IPR015154);Spectrin/alpha-actinin(IPR018159);Dystrophin/utrophin(IPR035436);WW domain superfamily(IPR036020);CH domain superfamily(IPR…
853	sp|Q3UW53|NIBA1_MOUSE	15.26	17.42	10.26	Protein Niban 1 OS=Mus musculus OX=10090 GN=Niban1 PE=1 SV=2	Niban1	102648	4.4	10	--	10	9	DLEGTIR;DLTSQFLK;FRFPHVDLVVQR;FSALLNDCIR;LLDLQSR;LVMEELLPTLQTDLLPK;VITEAAILK;VLTSEEEYSLLSDK;VTLLPER	14	13	--	1.61048	0.33	0.205	0.000134793	0.00356322	up	cellular process(GO:0009987);response to stimulus(GO:0050896);biological regulation(GO:0065007)	cellular anatomical entity(GO:0110165)	binding(GO:0005488)	--	Lysine degradation(ko00310);Metabolic pathways(ko01100)	GO:0045727,positive regulation of translation;GO:0001933,negative regulation of protein phosphorylation;GO:0001934,positive regulation of protein phosphorylation;GO:0034976,response to endoplasmic reticulum stress	GO:0070062,extracellular exosome;GO:0005886,plasma membrane;GO:0005737,cytoplasm	GO:0005515,protein binding	Lysine degradation(ko00310);Other types of O-glycan biosynthesis(ko00514);Metabolic pathways(ko01100)	cyto_nucl(score:17.5);nucl(score:23)	Niban-like(IPR026088)
873	sp|P56391|CX6B1_MOUSE	14.96	14.99	70.93	Cytochrome c oxidase subunit 6B1 OS=Mus musculus OX=10090 GN=Cox6b1 PE=1 SV=2	Cox6b1	10071.4	8.9	11	--	8	8	FPNQNQTK;GGDVSVCEWYR;IAEGTFPG;IAEGTFPGK;IAEGTFPGKI;NCWQNYLDFHR;SLCPVSWVSAWDDR;TAPFDSR	54	54	1.1.1.906.26;1.1.1.909.27;1.1.1.912.22;12.1.1.783.8;12.1.1.785.28;12.1.1.786.8;12.1.1.787.7;13.1.1.790.8;13.1.1.793.5;13.1.1.796.8;14.1.1.1005.28;14.1.1.1018.25;14.1.1.1021.18;14.1.1.1021.19;14.1.1.1024.16;14.1.1.1025.23;14.1.1.1027.21;14.1.1.1030.26;14.1.1.812.8;15.1.1.956.23	0.593002	0.25	0.4216	0.00184058	0.0178563	down	metabolic process(GO:0008152);cellular process(GO:0009987);developmental process(GO:0032502);localization(GO:0051179)	protein-containing complex(GO:0032991);cellular anatomical entity(GO:0110165)	catalytic activity(GO:0003824);transporter activity(GO:0005215)	--	Oxidative phosphorylation(ko00190);Metabolic pathways(ko01100);Cardiac muscle contraction(ko04260);Thermogenesis(ko04714);Non-alcoholic fatty liver disease(ko04932);Alzheimer disease(ko05010);Parkinson disease(ko05012);Amyotrophic lateral sclerosis(ko05014);Huntington disease(ko05016);Prion disease(ko05020);Pathways of neurodegeneration - multiple diseases(ko05022)	GO:0021762,substantia nigra development;GO:0006123,mitochondrial electron transport, cytochrome c to oxygen;GO:1902600,proton transmembrane transport	GO:0045277,respiratory chain complex IV;GO:0005758,mitochondrial intermembrane space;GO:0005743,mitochondrial inner membrane	GO:0004129,cytochrome-c oxidase activity	Oxidative phosphorylation(ko00190);Metabolic pathways(ko01100);Cardiac muscle contraction(ko04260);Thermogenesis(ko04714);Non-alcoholic fatty liver disease(ko04932);Alzheimer disease(ko05010);Parkinson disease(ko05012);Amyotrophic lateral sclerosis(ko05014);Huntington disease(ko05016);Prion disease(ko05020);Pathways of neurodegeneration - multiple diseases(ko05022)	extr(score:23)	Cytochrome c oxidase, subunit VIb(IPR003213);Cytochrome c oxidase, subunit VIb superfamily(IPR036549)
875	sp|Q3UZZ6|ST1D1_MOUSE	14.93	16.24	27.8	Sulfotransferase 1 family member D1 OS=Mus musculus OX=10090 GN=Sult1d1 PE=1 SV=1	Sult1d1	35083.1	5.5	7	--	7	7	DIPEEILNK;FEEDYVK;GISGDWK;IHPEPGTWEEFLEK;NQFTVAQYEK;SGTTWVSEILDLIYNNGDAEK;THLPVQLLPSSFWK	29	29	1.1.1.1090.18;1.1.1.552.9;1.1.1.555.11;15.1.1.603.25;15.1.1.606.16;2.1.1.472.16;3.1.1.567.29;3.1.1.588.22;3.1.1.591.21;4.1.1.1002.16;4.1.1.1005.19;4.1.1.1008.19;4.1.1.843.19;4.1.1.846.5;4.1.1.849.19;5.1.1.567.17;5.1.1.599.27;5.1.1.764.13;5.1.1.924.3;5.1.1.925.15	0.568111	0.23	0.4049	0.00195758	0.0184863	down	metabolic process(GO:0008152);cellular process(GO:0009987)	cellular anatomical entity(GO:0110165)	catalytic activity(GO:0003824)	--	--	GO:0051923,sulfation;GO:0006584,catecholamine metabolic process;GO:0006629,lipid metabolic process;GO:0000103,sulfate assimilation	GO:0005737,cytoplasm	GO:0004062,aryl sulfotransferase activity	--	cyto(score:17)	Sulfotransferase domain(IPR000863);P-loop containing nucleoside triphosphate hydrolase(IPR027417)
882	sp|P51885|LUM_MOUSE	14.74	15.71	23.37	Lumican OS=Mus musculus OX=10090 GN=Lum PE=1 SV=2	Lum	38264.6	6.4	8	--	8	8	EDAVSASLK;FTGLQYLR;ILGPLSYSK;ISNIPDEYFK;NNQIDHIDEK;RFTGLQYLR;SIPTVNENLENYYLEVNELEK;SLQDLQLTNNK	17	17	--	0.58627	0.4	0.6822	0.00881866	0.0469302	down	metabolic process(GO:0008152);cellular process(GO:0009987);multicellular organismal process(GO:0032501);developmental process(GO:0032502);response to stimulus(GO:0050896);biological regulation(GO:0065007)	protein-containing complex(GO:0032991);cellular anatomical entity(GO:0110165)	structural molecule activity(GO:0005198);binding(GO:0005488)	Transcription(K);General function prediction only(R);Intracellular trafficking, secretion, and vesicular transport(U)	Proteoglycans in cancer(ko05205)	GO:0070848,response to growth factor;GO:0018146,keratan sulfate biosynthetic process;GO:0007601,visual perception;GO:0045944,positive regulation of transcription by RNA polymerase II;GO:0030199,collagen fibril organization;GO:0042340,keratan sulfate catabolic process;GO:0032914,positive regulation of transforming growth factor beta1 production;GO:0007409,axonogenesis;GO:0014070,response to organi…	GO:0005796,Golgi lumen;GO:0043202,lysosomal lumen;GO:0005583,fibrillar collagen trimer;GO:0070062,extracellular exosome;GO:0005615,extracellular space	GO:0005201,extracellular matrix structural constituent;GO:0005518,collagen binding	Proteoglycans in cancer(ko05205)	extr(score:27)	Leucine-rich repeat N-terminal domain(IPR000372);Leucine-rich repeat(IPR001611);Leucine-rich repeat, typical subtype(IPR003591);Lumican(IPR027219);Leucine-rich repeat domain superfamily(IPR032675)
884	sp|Q91W64|CP270_MOUSE	14.71	20.62	21.68	Cytochrome P450 2C70 OS=Mus musculus OX=10090 GN=Cyp2c70 PE=1 SV=2	Cyp2c70	56019.6	8.2	11	--	11	8	ACIGEGLAR;EALIDQGDEFSDKTDSSLLSR;FDPGHFLDEK;FILEEINR;ILQVDVK;IQEEIAHVIGR;SLDLSNPQDFIDYFLIK;YIDFVPIPSPR	26	21	1.1.1.831.16;1.1.1.834.19;10.1.1.915.5;10.1.1.918.5;10.1.1.938.2;11.1.1.844.6;11.1.1.847.9;11.1.1.850.6;12.1.1.861.8;14.1.1.944.24;14.1.1.947.16;15.1.1.883.19;15.1.1.886.16;2.1.1.1003.14;3.1.1.619.28;7.1.1.759.3;9.1.1.798.17;9.1.1.967.3;9.1.1.969.11;9.1.1.970.2	3.58576	1.79	0.4992	0.000139562	0.00363993	up	metabolic process(GO:0008152);cellular process(GO:0009987)	cellular anatomical entity(GO:0110165)	catalytic activity(GO:0003824);binding(GO:0005488)	Nucleotide transport and metabolism(F);Inorganic ion transport and metabolism(P);Secondary metabolites biosynthesis, transport and catabolism(Q);Defense mechanisms(V)	Steroid hormone biosynthesis(ko00140);Arachidonic acid metabolism(ko00590);Linoleic acid metabolism(ko00591);Retinol metabolism(ko00830);Metabolic pathways(ko01100);Serotonergic synapse(ko04726);Chemical carcinogenesis(ko05204)	GO:0055114,oxidation-reduction process;GO:0019373,epoxygenase P450 pathway	GO:0005789,endoplasmic reticulum membrane;GO:0031090,organelle membrane	GO:0008392,arachidonic acid epoxygenase activity;GO:0008395,steroid hydroxylase activity;GO:0020037,heme binding;GO:0005506,iron ion binding;GO:0070330,aromatase activity	Steroid hormone biosynthesis(ko00140);Arachidonic acid metabolism(ko00590);Linoleic acid metabolism(ko00591);Retinol metabolism(ko00830);Metabolic pathways(ko01100);Serotonergic synapse(ko04726);Inflammatory mediator regulation of TRP channels(ko04750);Chemical carcinogenesis(ko05204)	E.R.(score:15);pero(score:10)	Cytochrome P450(IPR001128);Cytochrome P450, E-class, group I(IPR002401);Cytochrome P450, conserved site(IPR017972);Cytochrome P450 superfamily(IPR036396)
890	tr|Q3TM87|Q3TM87_MOUSE	14.62	15.22	13.04	Ubiquitin-like modifier-activating enzyme ATG7 OS=Mus musculus OX=10090 GN=Atg7 PE=2 SV=1	Atg7	77520.4	6.3	8	tr|Q3TAB9|Q3TAB9_MOUSE;tr|A0A0A0MQN4|A0A0A0MQN4_MOUSE;sp|Q9D906|ATG7_MOUSE	7	7	AEGVTALPYFLFK;CLLLGAGTLGCNVAR;FDNVLPVSLAFDK;LLLEQSANEIWEAIK;LVPTLDLDK;QIQALEHAYDDLCR;YDDDTVLVSLLK	18	18	--	0.548966	0.41	0.7468	0.00698227	0.0412524	down	immune system process(GO:0002376);behavior(GO:0007610);metabolic process(GO:0008152);cellular process(GO:0009987);multicellular organismal process(GO:0032501);developmental process(GO:0032502);biological process involved in interspecies interaction between organisms(GO:0044419);response to stimulus(GO:0050896);biological regulation(GO:0065007)	cellular anatomical entity(GO:0110165)	catalytic activity(GO:0003824);binding(GO:0005488)	--	Autophagy - other(ko04136);Autophagy - animal(ko04140);Ferroptosis(ko04216);Neutrophil extracellular trap formation(ko04613)	GO:0043065,positive regulation of apoptotic process;GO:0060284,regulation of cell development;GO:0090156,cellular sphingolipid homeostasis;GO:0043066,negative regulation of apoptotic process;GO:0050877,nervous system process;GO:0007628,adult walking behavior;GO:0000045,autophagosome assembly;GO:0031396,regulation of protein ubiquitination;GO:0070257,positive regulation of mucus secretion;GO:00219…	GO:0000407,phagophore assembly site;GO:0005829,cytosol;GO:0005930,axoneme;GO:0030424,axon	GO:0042803,protein homodimerization activity;GO:0019778,Atg12 activating enzyme activity;GO:0008134,transcription factor binding;GO:0019779,Atg8 activating enzyme activity;GO:0004839,ubiquitin activating enzyme activity	Autophagy - other(ko04136);Autophagy - animal(ko04140);Ferroptosis(ko04216);Neutrophil extracellular trap formation(ko04613)	cyto(score:10.5)	THIF-type NAD/FAD binding fold(IPR000594);Ubiquitin-like modifier-activating enzyme Atg7(IPR006285);Ubiquitin-like modifier-activating enzyme Atg7, N-terminal(IPR032197);Ubiquitin-activating enzyme(IPR035985);Ubiquitin-like modifier-activating enzyme Atg7, N-terminal, subdomain 1(IPR042522);Ubiquitin-like modifier-activating enzyme Atg7, N-terminal, subdomain 2(IPR042523)
893	tr|Q544Z9|Q544Z9_MOUSE	14.6	15.91	52.24	Cytochrome b5 heme-binding domain-containing protein OS=Mus musculus OX=10090 GN=Cyb5a PE=1 SV=1	Cyb5a	15240.9	4.7	21	tr|G5E850|G5E850_MOUSE;sp|P56395|CYB5_MOUSE	10	10	EQAGGDATENFEDVGHSTDAR;FLEEHPGGEEVL;FLEEHPGGEEVLR;IIGELHPDDR;STWVILH;STWVILHHK;TWVILHHK;TYIIGELHPDDR;VYDLTK;YYTLEEIQK	157	157	10.1.1.580.31;10.1.1.599.31;10.1.1.602.31;10.1.1.605.31;10.1.1.709.2;10.1.1.712.3;10.1.1.716.2;10.1.1.782.5;10.1.1.786.4;10.1.1.789.6;11.1.1.495.19;11.1.1.509.31;11.1.1.527.31;11.1.1.530.30;11.1.1.530.31;11.1.1.533.31;12.1.1.510.20;12.1.1.522.22;12.1.1.525.25;12.1.1.526.28	0.32358	0.38	1.1743	0.00207199	0.0190426	down	metabolic process(GO:0008152);cellular process(GO:0009987);response to stimulus(GO:0050896);localization(GO:0051179)	cellular anatomical entity(GO:0110165)	catalytic activity(GO:0003824);transporter activity(GO:0005215);binding(GO:0005488)	Energy production and conversion(C);Lipid transport and metabolism(I)	--	GO:0019852,L-ascorbic acid metabolic process;GO:1902600,proton transmembrane transport;GO:0055114,oxidation-reduction process;GO:0006631,fatty acid metabolic process;GO:0046686,response to cadmium ion	GO:0005741,mitochondrial outer membrane;GO:0005789,endoplasmic reticulum membrane;GO:0016021,integral component of membrane;GO:0070062,extracellular exosome	GO:0004129,cytochrome-c oxidase activity;GO:0004768,stearoyl-CoA 9-desaturase activity;GO:0019899,enzyme binding;GO:0046872,metal ion binding;GO:0020037,heme binding;GO:0004033,aldo-keto reductase (NADP) activity	--	cyto(score:28.5);cyto_nucl(score:15.5)	Cytochrome b5-like heme/steroid binding domain(IPR001199);Cytochrome b5, heme-binding site(IPR018506);Cytochrome b5-like heme/steroid binding domain superfamily(IPR036400)
899	tr|A0A1L1SS90|A0A1L1SS90_MOUSE	14.47	14.88	17.43	N-acyl-L-amino-acid amidohydrolase OS=Mus musculus OX=10090 GN=Acy1 PE=1 SV=1	Acy1	42067.2	6.1	8	tr|A0A0R4J050|A0A0R4J050_MOUSE;sp|Q99JW2|ACY1_MOUSE	8	7	DSEGYIYAR;EGAVTSVNLTK;FIEDTAAEK;LHEDIFLR;RPEFQALR;SVSIQYLEAVR;VISSILAFR	20	19	--	0.395968	0.27	0.6818	0.000659767	0.00936287	down	metabolic process(GO:0008152);cellular process(GO:0009987)	cellular anatomical entity(GO:0110165)	catalytic activity(GO:0003824);binding(GO:0005488)	Amino acid transport and metabolism(E)	Metabolic pathways(ko01100);Biosynthesis of amino acids(ko01230)	GO:0006805,xenobiotic metabolic process;GO:0030163,protein catabolic process;GO:0043171,peptide catabolic process;GO:0006520,cellular amino acid metabolic process;GO:0006508,proteolysis	GO:0005829,cytosol;GO:0070062,extracellular exosome	GO:0004046,aminoacylase activity;GO:0070573,metallodipeptidase activity;GO:0042802,identical protein binding;GO:0008270,zinc ion binding	Arginine biosynthesis(ko00220);Metabolic pathways(ko01100);2-Oxocarboxylic acid metabolism(ko01210);Biosynthesis of amino acids(ko01230)	cyto(score:18);cyto_nucl(score:15)	ArgE/DapE/ACY1/CPG2/YscS, conserved site(IPR001261);Peptidase M20(IPR002933);N-acyl-L-amino-acid amidohydrolase(IPR010159);Peptidase M20, dimerisation domain(IPR011650);Bacterial exopeptidase dimerisation domain(IPR036264)
905	tr|Q3TFK4|Q3TFK4_MOUSE	14.4	19.61	28.79	Annexin OS=Mus musculus OX=10090 GN=Anxa3 PE=2 SV=1	Anxa3	36325.6	5.7	9	--	9	8	DYPGFSPSVDAEAIR;GLGTDEK;GTGTDEDALIEILTTR;LTFDEYR;SEIDLLDIR;SLGDDISSETSGDFR;TLINILTER;WGTDEDKFTEVLCLR	33	21	1.1.1.621.28;1.1.1.835.7;1.1.1.838.10;10.1.1.977.11;15.1.1.402.22;15.1.1.673.31;15.1.1.889.7;15.1.1.892.3;2.1.1.755.9;4.1.1.809.20;5.1.1.726.31;6.1.1.1020.18;6.1.1.1023.12;6.1.1.653.4;7.1.1.1031.16;7.1.1.1034.13;7.1.1.1037.7;7.1.1.663.5;8.1.1.1061.19;8.1.1.1064.12	2.11499	0.46	0.2175	7.23012e-06	0.000565708	up	immune system process(GO:0002376);cellular process(GO:0009987);developmental process(GO:0032502);biological process involved in interspecies interaction between organisms(GO:0044419);regulation of catalytic activity(GO:0050790);response to stimulus(GO:0050896);localization(GO:0051179);biological regulation(GO:0065007)	cellular anatomical entity(GO:0110165)	binding(GO:0005488);molecular function regulator(GO:0098772)	--	--	GO:0043312,neutrophil degranulation;GO:0051384,response to glucocorticoid;GO:0070848,response to growth factor;GO:0021766,hippocampus development;GO:0031100,animal organ regeneration;GO:0043086,negative regulation of catalytic activity;GO:0042742,defense response to bacterium;GO:0010595,positive regulation of endothelial cell migration;GO:0045766,positive regulation of angiogenesis;GO:0051054,pos…	GO:0030670,phagocytic vesicle membrane;GO:0070062,extracellular exosome;GO:0030424,axon;GO:0005886,plasma membrane;GO:0043025,neuronal cell body;GO:0030425,dendrite;GO:0042581,specific granule	GO:0005544,calcium-dependent phospholipid binding;GO:0019834,phospholipase A2 inhibitor activity;GO:0048306,calcium-dependent protein binding;GO:0005509,calcium ion binding	--	cyto(score:23.5);cyto_nucl(score:12.5)	Annexin(IPR001464);Annexin A3(IPR002390);Annexin repeat, conserved site(IPR018252);Annexin repeat(IPR018502);Annexin superfamily(IPR037104)
907	tr|Q7TPD9|Q7TPD9_MOUSE	14.38	15.47	45.24	Actin-related protein 2/3 complex subunit 4 OS=Mus musculus OX=10090 GN=Arpc4 PE=2 SV=1	Arpc4	19606.7	8.7	7	sp|P59999|ARPC4_MOUSE	7	7	AENFFILR;ATLQAALCLENFSSQVVER;ELLLQPVTISR;IVAEEFLK;QADEIEK;TATLRPYLSAVR;VLIEGSINSVR	25	25	10.1.1.795.17;10.1.1.798.21;11.1.1.726.15;12.1.1.460.10;12.1.1.794.11;13.1.1.832.24;13.1.1.835.22;13.1.1.838.23;14.1.1.1089.31;14.1.1.1092.31;14.1.1.1095.21;14.1.1.852.21;14.1.1.853.23;14.1.1.856.26;14.1.1.909.10;14.1.1.912.6;15.1.1.1023.31;15.1.1.1026.31;15.1.1.1029.31;15.1.1.853.6	2.0601	0.4	0.1942	4.34235e-06	0.000419036	up	immune system process(GO:0002376);cellular process(GO:0009987);biological regulation(GO:0065007)	protein-containing complex(GO:0032991);cellular anatomical entity(GO:0110165)	structural molecule activity(GO:0005198);binding(GO:0005488);molecular adaptor activity(GO:0060090)	--	Endocytosis(ko04144);Tight junction(ko04530);Fc gamma R-mediated phagocytosis(ko04666);Regulation of actin cytoskeleton(ko04810);Bacterial invasion of epithelial cells(ko05100);Pathogenic Escherichia coli infection(ko05130);Shigellosis(ko05131);Salmonella infection(ko05132);Yersinia infection(ko05135)	GO:0038096,Fc-gamma receptor signaling pathway involved in phagocytosis;GO:0034314,Arp2/3 complex-mediated actin nucleation;GO:0048013,ephrin receptor signaling pathway	GO:0070062,extracellular exosome;GO:0042995,cell projection;GO:0005829,cytosol;GO:0005885,Arp2/3 protein complex	GO:0005200,structural constituent of cytoskeleton;GO:0019899,enzyme binding;GO:0030674,protein-macromolecule adaptor activity;GO:0051015,actin filament binding	Endocytosis(ko04144);Tight junction(ko04530);Fc gamma R-mediated phagocytosis(ko04666);Regulation of actin cytoskeleton(ko04810);Bacterial invasion of epithelial cells(ko05100);Pathogenic Escherichia coli infection(ko05130);Shigellosis(ko05131);Salmonella infection(ko05132);Yersinia infection(ko05135)	mito(score:23.5);mito_pero(score:12.5)	Actin-related protein 2/3 complex subunit 4(IPR008384);Arp2/3 complex subunit 2/4(IPR034666)
912	tr|Q9D050|Q9D050_MOUSE	14.33	15.2	28.85	Mitochondrial carrier homolog 2 OS=Mus musculus OX=10090 GN=Mtch2 PE=1 SV=1	Mtch2	34554	8.2	9	tr|Q3UA17|Q3UA17_MOUSE;sp|Q791V5|MTCH2_MOUSE	8	8	EYSSSFDR;GLFTGLTPR;GNSLFFR;LCSGVLGTVVHGK;QVCQLPGLFCYAQHIASIDGR;SAATLITHPFHVITL;SAATLITHPFHVITLR;VLIQVGYEPLPPTIGR	37	37	1.1.1.407.16;1.1.1.410.14;1.1.1.686.18;1.1.1.687.15;1.1.1.689.13;1.1.1.824.29;1.1.1.827.29;12.1.1.698.3;13.1.1.707.9;13.1.1.710.9;13.1.1.730.15;13.1.1.733.14;13.1.1.736.14;14.1.1.724.6;14.1.1.727.11;14.1.1.748.13;14.1.1.748.14;15.1.1.691.19;15.1.1.739.12;15.1.1.878.29	0.429666	0.04	0.0931	2.76766e-09	2.67079e-06	down	metabolic process(GO:0008152);cellular process(GO:0009987);locomotion(GO:0040011);regulation of catalytic activity(GO:0050790);response to stimulus(GO:0050896);localization(GO:0051179);biological regulation(GO:0065007)	cellular anatomical entity(GO:0110165)	--	--	--	GO:0045820,negative regulation of glycolytic process;GO:1902231,positive regulation of intrinsic apoptotic signaling pathway in response to DNA damage;GO:0006089,lactate metabolic process;GO:0042775,mitochondrial ATP synthesis coupled electron transport;GO:0010917,negative regulation of mitochondrial membrane potential;GO:0090152,establishment of protein localization to mitochondrial membrane inv…	GO:0005743,mitochondrial inner membrane;GO:0070062,extracellular exosome;GO:0005634,nucleus;GO:0016021,integral component of membrane;GO:0005741,mitochondrial outer membrane	--	--	extr(score:13)	Mitochondrial substrate/solute carrier(IPR018108);Mitochondrial carrier domain superfamily(IPR023395)
919	tr|Q5PPQ7|Q5PPQ7_MOUSE	14.19	18.21	17.09	Coronin OS=Mus musculus OX=10090 GN=Coro1c PE=2 SV=1	Coro1c	53092.3	7.1	10	tr|Q3TF74|Q3TF74_MOUSE;sp|Q9WUM4|COR1C_MOUSE	10	8	AIFLADGNVFTTGFSR;HVFGQAVK;LDEILK;LEQQLAK;NADPILISLK;NDQCYDDIR;QLALWNPK;VGIVAWHPTAR	22	18	--	1.8197	0.7	0.3846	0.00326359	0.0257441	up	cellular process(GO:0009987);locomotion(GO:0040011);regulation of catalytic activity(GO:0050790);localization(GO:0051179);biological regulation(GO:0065007)	protein-containing complex(GO:0032991);cellular anatomical entity(GO:0110165)	binding(GO:0005488)	Transcription(K);General function prediction only(R);Function unknown(S);Signal transduction mechanisms(T)	--	GO:0000147,actin cortical patch assembly;GO:0007165,signal transduction;GO:2000394,positive regulation of lamellipodium morphogenesis;GO:1900027,regulation of ruffle assembly;GO:0010633,negative regulation of epithelial cell migration;GO:0051895,negative regulation of focal adhesion assembly;GO:0006909,phagocytosis;GO:0090630,activation of GTPase activity;GO:0010762,regulation of fibroblast migra…	GO:0031982,vesicle;GO:0015629,actin cytoskeleton;GO:0005925,focal adhesion;GO:0005737,cytoplasm;GO:0030027,lamellipodium;GO:0016600,flotillin complex;GO:0016328,lateral plasma membrane	GO:0051015,actin filament binding;GO:0031267,small GTPase binding	--	mito(score:13)	WD40 repeat(IPR001680);Domain of unknown function DUF1899(IPR015048);Coronin(IPR015505);WD40/YVTN repeat-like-containing domain superfamily(IPR015943);WD40-repeat-containing domain(IPR017986);WD40 repeat, conserved site(IPR019775);Coronin 1C(IPR027333);WD40-repeat-containing domain superfamily(IPR036322)
928	sp|Q6IRU5|CLCB_MOUSE	14.07	14.49	22.27	Clathrin light chain B OS=Mus musculus OX=10090 GN=Cltb PE=1 SV=1	Cltb	25171.3	4.3	7	--	7	6	ASEEAFVK;DLEEWNQR;LQELDAASK;LTQEPESIR;VAQLCDFNPK;VTEQEWR	16	15	--	1.96535	0.77	0.3919	0.00134682	0.0151443	up	cellular process(GO:0009987);localization(GO:0051179);biological regulation(GO:0065007)	protein-containing complex(GO:0032991);cellular anatomical entity(GO:0110165)	structural molecule activity(GO:0005198);transporter activity(GO:0005215);binding(GO:0005488)	--	Lysosome(ko04142);Endocytosis(ko04144);Synaptic vesicle cycle(ko04721);Endocrine and other factor-regulated calcium reabsorption(ko04961);Huntington disease(ko05016);Bacterial invasion of epithelial cells(ko05100)	GO:0006886,intracellular protein transport;GO:0016183,synaptic vesicle coating;GO:0007269,neurotransmitter secretion	GO:0030130,clathrin coat of trans-Golgi network vesicle;GO:0060170,ciliary membrane;GO:0098793,presynapse;GO:0030132,clathrin coat of coated pit;GO:0005802,trans-Golgi network	GO:0032050,clathrin heavy chain binding;GO:0005326,neurotransmitter transmembrane transporter activity;GO:0005198,structural molecule activity;GO:0042277,peptide binding	Lysosome(ko04142);Endocytosis(ko04144);Synaptic vesicle cycle(ko04721);Endocrine and other factor-regulated calcium reabsorption(ko04961);Huntington disease(ko05016);Bacterial invasion of epithelial cells(ko05100)	cyto(score:14.5);cyto_nucl(score:15);nucl(score:10.5)	Clathrin light chain(IPR000996)
932	tr|Q3UMW2|Q3UMW2_MOUSE	14.02	15.36	20.81	Peptidase_M24 domain-containing protein OS=Mus musculus OX=10090 GN=Pa2g4 PE=2 SV=1	Pa2g4	43710.7	6.9	8	tr|Q3TGU7|Q3TGU7_MOUSE;sp|P50580|PA2G4_MOUSE	8	8	AFEDEKK;AFFSEVER;ALLQSSASR;EGEFVAQFK;ITSGPFEPDLYK;SDQDYILK;SLVEASSSGVSVLSLCEK;TIIQNPTDQQK	16	16	--	4.35455	3.09	0.7095	0.00467222	0.0325912	up	metabolic process(GO:0008152);cellular process(GO:0009987);biological regulation(GO:0065007)	protein-containing complex(GO:0032991);cellular anatomical entity(GO:0110165)	catalytic activity(GO:0003824);binding(GO:0005488);transcription regulator activity(GO:0140110)	Translation, ribosomal structure and biogenesis(J)	--	GO:0006417,regulation of translation;GO:0007050,cell cycle arrest;GO:0006364,rRNA processing;GO:0043066,negative regulation of apoptotic process;GO:0045892,negative regulation of transcription, DNA-templated;GO:0008283,cell population proliferation;GO:0045597,positive regulation of cell differentiation	GO:0070062,extracellular exosome;GO:1990904,ribonucleoprotein complex;GO:0005730,nucleolus;GO:0005737,cytoplasm;GO:0005654,nucleoplasm;GO:0016020,membrane	GO:0016787,hydrolase activity;GO:0031625,ubiquitin protein ligase binding;GO:0003700,DNA-binding transcription factor activity;GO:0003677,DNA binding;GO:0003723,RNA binding	--	cyto(score:10.5);cyto_nucl(score:15.5);nucl(score:19.5)	Peptidase M24(IPR000994);PA2G4 family(IPR004545);Peptidase M24A, methionine aminopeptidase, subfamily 2, binding site(IPR018349);Creatinase/aminopeptidase-like(IPR036005);Winged helix-like DNA-binding domain superfamily(IPR036388);Winged helix DNA-binding domain superfamily(IPR036390)
933	sp|P19536|COX5B_MOUSE	14.02	14.3	37.5	Cytochrome c oxidase subunit 5B, mitochondrial OS=Mus musculus OX=10090 GN=Cox5b PE=1 SV=1	Cox5b	13812.8	8.5	7	--	7	7	ASGGGVPTDEEQATGLER;CPNCGTHYK;EDPNLVPSISNK;EDPNLVPSISNKR;EIMIAAQK;GGGVPTDEEQATGLER;SGGGVPTDEEQATGLER	29	29	12.1.1.536.31;12.1.1.538.30;12.1.1.539.31;12.1.1.541.30;12.1.1.542.29;12.1.1.545.31;12.1.1.548.31;13.1.1.544.31;13.1.1.545.25;13.1.1.547.26;13.1.1.550.18;13.1.1.553.17;14.1.1.564.29;14.1.1.567.30;14.1.1.570.31;2.1.1.222.19;3.1.1.448.9;3.1.1.467.30;3.1.1.470.10;3.1.1.473.28	0.663546	0.16	0.2411	0.000983667	0.0123278	down	metabolic process(GO:0008152);cellular process(GO:0009987);multicellular organismal process(GO:0032501);response to stimulus(GO:0050896);localization(GO:0051179)	protein-containing complex(GO:0032991);cellular anatomical entity(GO:0110165)	catalytic activity(GO:0003824);transporter activity(GO:0005215);binding(GO:0005488)	--	Oxidative phosphorylation(ko00190);Metabolic pathways(ko01100);Cardiac muscle contraction(ko04260);Thermogenesis(ko04714);Non-alcoholic fatty liver disease(ko04932);Alzheimer disease(ko05010);Parkinson disease(ko05012);Amyotrophic lateral sclerosis(ko05014);Huntington disease(ko05016);Prion disease(ko05020);Pathways of neurodegeneration - multiple diseases(ko05022)	GO:0042776,mitochondrial ATP synthesis coupled proton transport;GO:0043434,response to peptide hormone;GO:0007585,respiratory gaseous exchange by respiratory system;GO:0006123,mitochondrial electron transport, cytochrome c to oxygen	GO:0043209,myelin sheath;GO:0005751,mitochondrial respiratory chain complex IV;GO:0070062,extracellular exosome	GO:0046872,metal ion binding;GO:0004129,cytochrome-c oxidase activity;GO:0005515,protein binding	Oxidative phosphorylation(ko00190);Metabolic pathways(ko01100);Cardiac muscle contraction(ko04260);Thermogenesis(ko04714);Non-alcoholic fatty liver disease(ko04932);Alzheimer disease(ko05010);Parkinson disease(ko05012);Amyotrophic lateral sclerosis(ko05014);Huntington disease(ko05016);Prion disease(ko05020);Pathways of neurodegeneration - multiple diseases(ko05022)	mito(score:26)	Cytochrome c oxidase, subunit Vb(IPR002124);Cytochrome c oxidase, subunit Vb, zinc binding site(IPR020893);Cytochrome c oxidase, subunit Vb superfamily(IPR036972)
938	tr|A0A0A0MQC3|A0A0A0MQC3_MOUSE	14	14	61.7	5-hydroxyisourate hydrolase OS=Mus musculus OX=10090 GN=Urah PE=1 SV=1	Urah	16150.4	9.1	8	sp|Q9CRB3|HIUH_MOUSE	7	7	ATESSPLTTHVLDTASGLPAQGLCLR;CPGLLTPSQIKPGTYK;GQESFYPYVEVVFTITK;LEAPCQQWMELR;LFFDTER;TSYTNLDGR;VLDTASGLPAQGLCLR	30	30	1.1.1.1045.13;1.1.1.1048.8;11.1.1.661.31;11.1.1.664.30;11.1.1.757.4;11.1.1.760.4;11.1.1.763.4;12.1.1.775.11;12.1.1.778.4;12.1.1.855.28;12.1.1.858.28;12.1.1.860.30;12.1.1.872.26;13.1.1.862.31;13.1.1.865.30;13.1.1.865.31;13.1.1.878.24;13.1.1.881.30;14.1.1.898.30;15.1.1.1101.13	0.629043	0.34	0.5405	0.00795405	0.0441	down	metabolic process(GO:0008152);cellular process(GO:0009987)	cellular anatomical entity(GO:0110165)	catalytic activity(GO:0003824)	Nucleotide transport and metabolism(F)	Purine metabolism(ko00230);Metabolic pathways(ko01100)	GO:0006144,purine nucleobase metabolic process	GO:0005777,peroxisome;GO:0005739,mitochondrion	GO:0033971,hydroxyisourate hydrolase activity	Purine metabolism(ko00230);Metabolic pathways(ko01100)	mito(score:18)	Transthyretin/hydroxyisourate hydrolase(IPR000895);Hydroxyisourate hydrolase(IPR014306);Transthyretin/hydroxyisourate hydrolase domain(IPR023416);Transthyretin, conserved site(IPR023419);Transthyretin/hydroxyisourate hydrolase domain superfamily(IPR036817)
940	tr|Q544R7|Q544R7_MOUSE	13.97	14.8	29.21	Heme oxygenase OS=Mus musculus OX=10090 GN=Hmox2 PE=1 SV=1	Hmox2	35738.3	5.7	7	sp|O70252|HMOX2_MOUSE	7	7	DHPAFAPLYFPTELHR;ETLEDGLPVHDGK;IHYVGQNEPELLVAHAYTR;IVEEANK;LPSTGEGTQFYLFEHVDNAQQFK;NKDHPAFAPLYFPTELHR;YFFGENWEEQVK	11	11	--	0.660884	0.19	0.2875	0.00236757	0.0207073	down	metabolic process(GO:0008152);cellular process(GO:0009987);response to stimulus(GO:0050896);biological regulation(GO:0065007)	cellular anatomical entity(GO:0110165)	catalytic activity(GO:0003824);binding(GO:0005488)	Coenzyme transport and metabolism(H)	Porphyrin and chlorophyll metabolism(ko00860);Metabolic pathways(ko01100);Mineral absorption(ko04978)	GO:0006788,heme oxidation;GO:0042167,heme catabolic process;GO:0006979,response to oxidative stress;GO:0006879,cellular iron ion homeostasis;GO:0001666,response to hypoxia	GO:0005886,plasma membrane;GO:0005789,endoplasmic reticulum membrane;GO:0016021,integral component of membrane	GO:0046872,metal ion binding;GO:0004392,heme oxygenase (decyclizing) activity;GO:0005515,protein binding;GO:0020037,heme binding	Porphyrin and chlorophyll metabolism(ko00860);Metabolic pathways(ko01100);Mineral absorption(ko04978)	cyto(score:12.5);pero(score:10)	Haem oxygenase(IPR002051);Haem oxygenase-like(IPR016053);Haem oxygenase-like, multi-helical(IPR016084);Haem oxygenase conserved site(IPR018207)
944	sp|Q9CR68|UCRI_MOUSE	13.93	14.24	34.31	Cytochrome b-c1 complex subunit Rieske, mitochondrial OS=Mus musculus OX=10090 GN=Uqcrfs1 PE=1 SV=1	Uqcrfs1	29367.3	8.9	10	--	8	8	DPQHDLDR;EIDQEAAVEVSQLR;EIDQEAAVEVSQLRDPQHDLDR;GVAGALRPLLQGAVPAASEPPVLDVK;LSDIPEGK;NVVSQFVSSMSASADVLAMSK;RAEVLDSTK;VPDFSDYR	33	33	1.1.1.362.8;1.1.1.679.24;1.1.1.682.21;1.1.1.685.23;1.1.1.688.29;1.1.1.691.29;1.1.1.694.29;1.1.1.697.30;1.1.1.700.29;12.1.1.405.19;13.1.1.727.23;14.1.1.742.29;14.1.1.745.24;15.1.1.686.25;15.1.1.734.19;15.1.1.737.21;15.1.1.741.31;15.1.1.744.30;15.1.1.747.28;2.1.1.458.2	0.503452	0.29	0.576	0.00924831	0.0483282	down	metabolic process(GO:0008152);cellular process(GO:0009987);response to stimulus(GO:0050896);localization(GO:0051179)	protein-containing complex(GO:0032991);cellular anatomical entity(GO:0110165)	catalytic activity(GO:0003824);binding(GO:0005488)	Energy production and conversion(C)	Oxidative phosphorylation(ko00190);Metabolic pathways(ko01100);Cardiac muscle contraction(ko04260);Thermogenesis(ko04714);Non-alcoholic fatty liver disease(ko04932);Alzheimer disease(ko05010);Parkinson disease(ko05012);Amyotrophic lateral sclerosis(ko05014);Huntington disease(ko05016);Prion disease(ko05020);Pathways of neurodegeneration - multiple diseases(ko05022)	GO:0042493,response to drug;GO:0006122,mitochondrial electron transport, ubiquinol to cytochrome c;GO:1902600,proton transmembrane transport;GO:0046677,response to antibiotic;GO:0009725,response to hormone	GO:0043209,myelin sheath;GO:0005750,mitochondrial respiratory chain complex III	GO:0008121,ubiquinol-cytochrome-c reductase activity;GO:0046872,metal ion binding;GO:0051537,2 iron, 2 sulfur cluster binding;GO:0044877,protein-containing complex binding	Oxidative phosphorylation(ko00190);Metabolic pathways(ko01100);Cardiac muscle contraction(ko04260);Thermogenesis(ko04714);Non-alcoholic fatty liver disease(ko04932);Alzheimer disease(ko05010);Parkinson disease(ko05012);Amyotrophic lateral sclerosis(ko05014);Huntington disease(ko05016);Prion disease(ko05020);Pathways of neurodegeneration - multiple diseases(ko05022)	cyto_mito(score:13.5);mito(score:24.5)	Cytochrome b-c1 complex subunit Rieske, transmembrane domain(IPR004192);Rieske iron-sulphur protein, C-terminal(IPR005805);Ubiquinol-cytochrome c reductase, iron-sulphur subunit(IPR006317);Globular protein, non-globular alpha/beta subunit(IPR011070);Rieske iron-sulphur protein(IPR014349);Ubiquinol-cytochrome c reductase 8kDa, N-terminal(IPR015248);Rieske [2Fe-2S] iron-sulphur domain(IPR017941);Ri…
946	sp|Q60865|CAPR1_MOUSE	13.89	14.34	9.901	Caprin-1 OS=Mus musculus OX=10090 GN=Caprin1 PE=1 SV=2	Caprin1	78168.6	4.9	7	--	7	7	LDDYQER;LGDDDVR;LNQDQLDAVSK;QGLSGVPILSEEELSLLDEFYK;TVLELQYVLDK;TVLELQYVLDKLGDDDVR;YQEVTNNLEFAK	17	17	--	2.01178	0.8	0.3976	0.00158681	0.0164638	up	biological regulation(GO:0065007)	cellular anatomical entity(GO:0110165)	binding(GO:0005488)	--	--	GO:0061003,positive regulation of dendritic spine morphogenesis;GO:0017148,negative regulation of translation	GO:0005829,cytosol;GO:0030425,dendrite;GO:0000932,P-body;GO:0010494,cytoplasmic stress granule;GO:0005887,integral component of plasma membrane	GO:0003723,RNA binding	--	nucl(score:26)	Cytoplasmic activation/proliferation-associated protein-1 C term(IPR022070);Caprin(IPR028816);Caprin-1 dimerization domain(IPR041637)
949	sp|P48774|GSTM5_MOUSE	13.83	20.72	42.41	Glutathione S-transferase Mu 5 OS=Mus musculus OX=10090 GN=Gstm5 PE=1 SV=1	Gstm5	26634.7	7.2	15	--	11	8	CLDEFPNLK;FEALEK;IAAFLQSDR;LTFVDFLTYDVLDQNR;MLLEFTDTSYEEK;QFSLFLGK;SQWLDVK;YICGEAPDYDR	57	20	--	1.87041	0.61	0.3262	0.00137375	0.0153553	up	metabolic process(GO:0008152);cellular process(GO:0009987);developmental process(GO:0032502);response to stimulus(GO:0050896);detoxification(GO:0098754)	cellular anatomical entity(GO:0110165)	catalytic activity(GO:0003824);binding(GO:0005488)	Posttranslational modification, protein turnover, chaperones(O)	Glutathione metabolism(ko00480);Metabolism of xenobiotics by cytochrome P450(ko00980);Drug metabolism - cytochrome P450(ko00982);Drug metabolism - other enzymes(ko00983);Metabolic pathways(ko01100);Platinum drug resistance(ko01524);Longevity regulating pathway - worm(ko04212);Pathways in cancer(ko05200);Chemical carcinogenesis(ko05204);Hepatocellular carcinoma(ko05225);Fluid shear stress and athe…	GO:0006749,glutathione metabolic process;GO:1901687,glutathione derivative biosynthetic process;GO:0042178,xenobiotic catabolic process;GO:0008065,establishment of blood-nerve barrier;GO:0070458,cellular detoxification of nitrogen compound;GO:0043627,response to estrogen;GO:0018916,nitrobenzene metabolic process	GO:0005829,cytosol;GO:0005634,nucleus;GO:0035686,sperm fibrous sheath;GO:0070062,extracellular exosome	GO:0043295,glutathione binding;GO:0019899,enzyme binding;GO:0004364,glutathione transferase activity;GO:0042803,protein homodimerization activity	Glutathione metabolism(ko00480);Metabolism of xenobiotics by cytochrome P450(ko00980);Drug metabolism - cytochrome P450(ko00982);Drug metabolism - other enzymes(ko00983);Metabolic pathways(ko01100);Platinum drug resistance(ko01524);Longevity regulating pathway - worm(ko04212);Pathways in cancer(ko05200);Chemical carcinogenesis(ko05204);Hepatocellular carcinoma(ko05225);Fluid shear stress and athe…	cyto(score:16);cyto_nucl(score:11.5)	Glutathione S-transferase, Mu class(IPR003081);Glutathione S-transferase, N-terminal(IPR004045);Glutathione S-transferase, C-terminal(IPR004046);Glutathione S-transferase, C-terminal-like(IPR010987);Thioredoxin-like superfamily(IPR036249);Glutathione S-transferase, C-terminal domain superfamily(IPR036282);Glutathione Transferase family(IPR040079)
951	tr|Q3TEL0|Q3TEL0_MOUSE	13.78	14.17	27.81	Palmitoyl-protein hydrolase 1 OS=Mus musculus OX=10090 GN=Ppt1 PE=2 SV=1	Ppt1	34154.6	8	7	--	7	7	EIPGIYVLSLEIGK;ETIPLQESTLYTEDR;EWFTAHIIPF;LQQGYNAIGFSQGGQFLR;LVFLAK;LVQAQYWHDPIK;SLNAGAYSK	19	19	--	0.490247	0.22	0.4488	0.000525307	0.00813242	down	behavior(GO:0007610);metabolic process(GO:0008152);cellular process(GO:0009987);multicellular organismal process(GO:0032501);developmental process(GO:0032502);regulation of catalytic activity(GO:0050790);response to stimulus(GO:0050896);localization(GO:0051179);biological regulation(GO:0065007)	cellular anatomical entity(GO:0110165)	catalytic activity(GO:0003824);binding(GO:0005488)	--	Metabolic pathways(ko01100);Lysosome(ko04142)	GO:0048666,neuron development;GO:0030308,negative regulation of cell growth;GO:0008306,associative learning;GO:0031579,membrane raft organization;GO:0030149,sphingolipid catabolic process;GO:0008344,adult locomotory behavior;GO:0048549,positive regulation of pinocytosis;GO:0050896,response to stimulus;GO:0035338,long-chain fatty-acyl-CoA biosynthetic process;GO:0007601,visual perception;GO:000742…	GO:0070062,extracellular exosome;GO:0005615,extracellular space;GO:0045121,membrane raft;GO:0005634,nucleus;GO:0043202,lysosomal lumen;GO:0030425,dendrite;GO:0030424,axon;GO:0008021,synaptic vesicle;GO:0005829,cytosol;GO:0005794,Golgi apparatus;GO:0043025,neuronal cell body	GO:0016290,palmitoyl-CoA hydrolase activity;GO:0008474,palmitoyl-(protein) hydrolase activity;GO:0005515,protein binding	Fatty acid elongation(ko00062);Metabolic pathways(ko01100);Fatty acid metabolism(ko01212);Lysosome(ko04142)	extr(score:30)	Palmitoyl protein thioesterase(IPR002472);Alpha/Beta hydrolase fold(IPR029058);Palmitoyl-protein thioesterase 1(IPR030294)
955	sp|Q9DCS9|NDUBA_MOUSE	13.67	14.18	50.57	NADH dehydrogenase [ubiquinone] 1 beta subcomplex subunit 10 OS=Mus musculus OX=10090 GN=Ndufb10 PE=1 SV=3	Ndufb10	21023.6	8.2	8	--	7	7	AYDLVVDWPVTLVR;EGDVLCIYEAEMQWR;EGENYQQNCAK;ELEQFTK;TPAPSPQTSLPNPITYLTK;VDQEIMNIIQER;YLDLGAYYSAR	36	36	1.1.1.1020.21;1.1.1.1023.25;1.1.1.1026.19;1.1.1.1029.14;1.1.1.852.22;1.1.1.905.12;1.1.1.909.8;12.1.1.409.31;14.1.1.876.19;14.1.1.879.18;15.1.1.1072.21;15.1.1.1075.15;15.1.1.1078.14;15.1.1.1081.16;15.1.1.816.21;15.1.1.898.16;15.1.1.900.21;2.1.1.940.20;2.1.1.943.15;2.1.1.946.11	0.387973	0.19	0.4897	0.000377825	0.00666953	down	metabolic process(GO:0008152);cellular process(GO:0009987);localization(GO:0051179)	protein-containing complex(GO:0032991);cellular anatomical entity(GO:0110165)	catalytic activity(GO:0003824);binding(GO:0005488)	--	Oxidative phosphorylation(ko00190);Metabolic pathways(ko01100);Thermogenesis(ko04714);Retrograde endocannabinoid signaling(ko04723);Non-alcoholic fatty liver disease(ko04932);Alzheimer disease(ko05010);Parkinson disease(ko05012);Amyotrophic lateral sclerosis(ko05014);Huntington disease(ko05016);Prion disease(ko05020);Pathways of neurodegeneration - multiple diseases(ko05022)	GO:0006810,transport;GO:0006120,mitochondrial electron transport, NADH to ubiquinone;GO:0032981,mitochondrial respiratory chain complex I assembly	GO:0005747,mitochondrial respiratory chain complex I;GO:0070062,extracellular exosome	GO:0008137,NADH dehydrogenase (ubiquinone) activity;GO:0005515,protein binding	Oxidative phosphorylation(ko00190);Metabolic pathways(ko01100);Thermogenesis(ko04714);Retrograde endocannabinoid signaling(ko04723);Non-alcoholic fatty liver disease(ko04932);Alzheimer disease(ko05010);Parkinson disease(ko05012);Amyotrophic lateral sclerosis(ko05014);Huntington disease(ko05016);Prion disease(ko05020);Pathways of neurodegeneration - multiple diseases(ko05022)	cyto(score:15);extr(score:11)	NADH-ubiquinone oxidoreductase, subunit 10(IPR019377);NADH dehydrogenase [ubiquinone] 1 beta subcomplex subunit 10(IPR039993)
957	sp|Q9D6J6|NDUV2_MOUSE	13.65	15.47	34.27	NADH dehydrogenase [ubiquinone] flavoprotein 2, mitochondrial OS=Mus musculus OX=10090 GN=Ndufv2 PE=1 SV=2	Ndufv2	27285.1	7.5	9	--	9	8	DIEEIIDELK;DSDSILETLQR;DTPENNPDTPFDFTPENYK;DTPENNPDTPFDFTPENYKR;GAGGALFVHR;IEAIVK;NYPEGHQAAAVLPVLDLAQR;VGETTPDK	37	36	10.1.1.577.4;10.1.1.580.26;12.1.1.842.21;13.1.1.848.25;13.1.1.850.24;13.1.1.854.22;14.1.1.458.26;14.1.1.461.27;3.1.1.618.29;3.1.1.619.27;3.1.1.881.22;3.1.1.890.23;3.1.1.893.23;3.1.1.896.20;4.1.1.1134.12;4.1.1.1146.14;4.1.1.1149.16;4.1.1.1151.17;4.1.1.1152.15;4.1.1.1155.11	0.266858	0.09	0.3372	1.25363e-06	0.000190827	down	metabolic process(GO:0008152);cellular process(GO:0009987);developmental process(GO:0032502);localization(GO:0051179)	protein-containing complex(GO:0032991);cellular anatomical entity(GO:0110165)	catalytic activity(GO:0003824);binding(GO:0005488)	Energy production and conversion(C)	Oxidative phosphorylation(ko00190);Metabolic pathways(ko01100);Thermogenesis(ko04714);Retrograde endocannabinoid signaling(ko04723);Non-alcoholic fatty liver disease(ko04932);Alzheimer disease(ko05010);Parkinson disease(ko05012);Amyotrophic lateral sclerosis(ko05014);Huntington disease(ko05016);Prion disease(ko05020);Pathways of neurodegeneration - multiple diseases(ko05022)	GO:0007399,nervous system development;GO:0048738,cardiac muscle tissue development;GO:0032981,mitochondrial respiratory chain complex I assembly;GO:0006810,transport;GO:0006120,mitochondrial electron transport, NADH to ubiquinone	GO:0043209,myelin sheath;GO:0045272,plasma membrane respiratory chain complex I;GO:0005747,mitochondrial respiratory chain complex I	GO:0009055,electron transfer activity;GO:0008137,NADH dehydrogenase (ubiquinone) activity;GO:0051537,2 iron, 2 sulfur cluster binding;GO:0046872,metal ion binding	Oxidative phosphorylation(ko00190);Metabolic pathways(ko01100);Thermogenesis(ko04714);Retrograde endocannabinoid signaling(ko04723);Non-alcoholic fatty liver disease(ko04932);Alzheimer disease(ko05010);Parkinson disease(ko05012);Amyotrophic lateral sclerosis(ko05014);Huntington disease(ko05016);Prion disease(ko05020);Pathways of neurodegeneration - multiple diseases(ko05022)	mito(score:26)	NADH-quinone oxidoreductase subunit E-like(IPR002023);Thioredoxin-like superfamily(IPR036249);NADH-quinone oxidoreductase subunit E, N-terminal(IPR041921);NuoE domain(IPR042128)
958	tr|Q642L7|Q642L7_MOUSE	13.6	16.59	41.67	40S ribosomal protein S27a OS=Mus musculus OX=10090 GN=Rps27a PE=2 SV=1	Rps27a	17950.8	10.3	11	sp|P62983|RS27A_MOUSE	8	6	EGIPPDQQR;ESTLHLVLR;IQDKEGIPPDQQR;MQIFVK;TITLEVEPSDTIENVK;TLSDYNIQK	103	98	1.1.1.315.24;1.1.1.318.20;1.1.1.398.16;1.1.1.402.14;1.1.1.410.25;1.1.1.413.25;1.1.1.416.26;1.1.1.428.21;1.1.1.431.21;10.1.1.724.2;10.1.1.727.2;10.1.1.730.2;10.1.1.733.2;11.1.1.390.22;11.1.1.393.17;11.1.1.582.14;11.1.1.583.29;11.1.1.655.2;11.1.1.658.3;11.1.1.661.2	0.547438	0.37	0.6759	0.00551527	0.0357504	down	immune system process(GO:0002376);metabolic process(GO:0008152);cellular process(GO:0009987);biological process involved in interspecies interaction between organisms(GO:0044419);regulation of catalytic activity(GO:0050790);response to stimulus(GO:0050896);localization(GO:0051179);multi-organism process(GO:0051704);biological regulation(GO:0065007)	protein-containing complex(GO:0032991);cellular anatomical entity(GO:0110165)	structural molecule activity(GO:0005198);binding(GO:0005488)	Posttranslational modification, protein turnover, chaperones(O)	Ribosome(ko03010);Ubiquitin mediated proteolysis(ko04120);Mitophagy - animal(ko04137);Parkinson disease(ko05012);Pathways of neurodegeneration - multiple diseases(ko05022);Shigellosis(ko05131);Kaposi sarcoma-associated herpesvirus infection(ko05167);Coronavirus disease - COVID-19(ko05171)	GO:0042059,negative regulation of epidermal growth factor receptor signaling pathway;GO:0010939,regulation of necrotic cell death;GO:0006296,nucleotide-excision repair, DNA incision, 5'-to lesion;GO:0006294,nucleotide-excision repair, preincision complex assembly;GO:0043488,regulation of mRNA stability;GO:0031145,anaphase-promoting complex-dependent catabolic process;GO:0038061,NIK/NF-kappaB sign…	GO:0043209,myelin sheath;GO:0005654,nucleoplasm;GO:0010008,endosome membrane;GO:0005886,plasma membrane;GO:0030666,endocytic vesicle membrane;GO:0022627,cytosolic small ribosomal subunit;GO:0005615,extracellular space;GO:0070062,extracellular exosome;GO:0005730,nucleolus	GO:0003723,RNA binding;GO:0046872,metal ion binding;GO:0005515,protein binding;GO:0003735,structural constituent of ribosome	Ribosome(ko03010);Ubiquitin mediated proteolysis(ko04120);Mitophagy - animal(ko04137);Parkinson disease(ko05012);Pathways of neurodegeneration - multiple diseases(ko05022);Shigellosis(ko05131);Kaposi sarcoma-associated herpesvirus infection(ko05167);Coronavirus disease - COVID-19(ko05171)	extr(score:17)	Ubiquitin-like domain(IPR000626);Ribosomal protein S27a(IPR002906);Zinc-binding ribosomal protein(IPR011332);Ubiquitin conserved site(IPR019954);Ubiquitin domain(IPR019956);Ubiquitin-like domain superfamily(IPR029071);S27a-like superfamily(IPR038582)
972	tr|Q5I0W0|Q5I0W0_MOUSE	13.34	14.54	27.73	ATP synthase F(0) complex subunit B1, mitochondrial OS=Mus musculus OX=10090 GN=Atp5pb PE=1 SV=1	Atp5pb	28948.6	9.5	9	sp|Q9CQQ7|AT5F1_MOUSE	8	8	AQQALVQK;CIEDLK;HYLFDVQR;IAQLEEVK;NNIALALEVTYR;PLPPLPEYGGK;QIQDAIDMEK;SISVQQEK	52	50	10.1.1.807.29;10.1.1.810.31;10.1.1.812.7;10.1.1.813.29;10.1.1.816.27;11.1.1.597.3;11.1.1.600.4;11.1.1.691.22;11.1.1.741.29;11.1.1.851.21;12.1.1.618.27;12.1.1.862.23;13.1.1.626.4;2.1.1.298.31;2.1.1.301.25;3.1.1.273.29;3.1.1.276.30;3.1.1.279.30;3.1.1.401.4;4.1.1.538.27	0.453068	0.28	0.618	0.001419	0.0156521	down	metabolic process(GO:0008152);cellular process(GO:0009987);developmental process(GO:0032502);localization(GO:0051179)	protein-containing complex(GO:0032991);cellular anatomical entity(GO:0110165)	catalytic activity(GO:0003824);transporter activity(GO:0005215);binding(GO:0005488)	--	Oxidative phosphorylation(ko00190);Metabolic pathways(ko01100);Thermogenesis(ko04714);Alzheimer disease(ko05010);Parkinson disease(ko05012);Amyotrophic lateral sclerosis(ko05014);Huntington disease(ko05016);Prion disease(ko05020);Pathways of neurodegeneration - multiple diseases(ko05022)	GO:0021762,substantia nigra development;GO:0042776,mitochondrial ATP synthesis coupled proton transport	GO:0070062,extracellular exosome;GO:0005759,mitochondrial matrix;GO:0005654,nucleoplasm;GO:0043209,myelin sheath;GO:0000276,mitochondrial proton-transporting ATP synthase complex, coupling factor F(o)	GO:0046933,proton-transporting ATP synthase activity, rotational mechanism;GO:0005515,protein binding	Oxidative phosphorylation(ko00190);Metabolic pathways(ko01100);Thermogenesis(ko04714);Alzheimer disease(ko05010);Parkinson disease(ko05012);Amyotrophic lateral sclerosis(ko05014);Huntington disease(ko05016);Prion disease(ko05020);Pathways of neurodegeneration - multiple diseases(ko05022)	mito(score:27)	ATP synthase, F0 complex, subunit B/MI25(IPR008688);ATP synthase, F0 complex, subunit B(IPR013837)
976	tr|Q3UYP2|Q3UYP2_MOUSE	13.26	13.96	21.98	Prenylcys_lyase domain-containing protein OS=Mus musculus OX=10090 GN=Pcyox1 PE=2 SV=1	Pcyox1	56466.1	6.7	10	tr|Q3TVT6|Q3TVT6_MOUSE;sp|Q9CQF9|PCYOX_MOUSE	7	7	CPSIILHDR;ELGLSSVPASGGLVGVYNGK;IAIVGAGIGGTSSAYYLR;IVCSGLLQASSSNLISGSVMSIEEK;LFLSYDYAVR;NFDPPIEEFNDPYQQLVTTFIK;QTGNPTK	23	23	1.1.1.819.15;1.1.1.822.17;1.1.1.869.29;12.1.1.1138.12;12.1.1.1141.13;15.1.1.346.12;15.1.1.919.29;2.1.1.740.15;2.1.1.743.16;2.1.1.746.16;3.1.1.644.26;3.1.1.647.26;3.1.1.720.15;3.1.1.723.17;3.1.1.727.31;3.1.1.729.13;3.1.1.730.31;4.1.1.985.31;4.1.1.988.31;7.1.1.529.3	0.442312	0.32	0.7235	0.00300832	0.024327	down	metabolic process(GO:0008152);cellular process(GO:0009987);localization(GO:0051179)	protein-containing complex(GO:0032991);cellular anatomical entity(GO:0110165)	catalytic activity(GO:0003824);transporter activity(GO:0005215)	Amino acid transport and metabolism(E);Coenzyme transport and metabolism(H)	Terpenoid backbone biosynthesis(ko00900)	GO:0030327,prenylated protein catabolic process;GO:0030328,prenylcysteine catabolic process;GO:0055114,oxidation-reduction process;GO:1902476,chloride transmembrane transport	GO:0034361,very-low-density lipoprotein particle;GO:0005774,vacuolar membrane;GO:0005886,plasma membrane;GO:0005764,lysosome;GO:0070062,extracellular exosome	GO:0001735,prenylcysteine oxidase activity;GO:0008555,ATPase-coupled chloride transmembrane transporter activity	Terpenoid backbone biosynthesis(ko00900)	E.R.(score:10);extr(score:11)	Prenylcysteine lyase(IPR010795);Prenylcysteine oxidase(IPR017046);FAD/NAD(P)-binding domain superfamily(IPR036188)
990	tr|Q5SVF7|Q5SVF7_MOUSE	13.01	13.83	27.46	Uncharacterized protein OS=Mus musculus OX=10090 GN=Nipsnap1 PE=1 SV=1	Nipsnap1	33362.9	9.9	6	sp|O55125|NIPS1_MOUSE	6	6	AGPNIYELR;DSEGSWFR;ETSNLYK;GWDENVYYTVPLVR;IQFHNVKPECLDAYNSLTEAVLPK;NQLLLEFSFWNEPQPR	24	24	11.1.1.874.29;11.1.1.877.27;11.1.1.880.31;12.1.1.863.25;12.1.1.866.17;12.1.1.886.28;12.1.1.889.30;13.1.1.872.27;13.1.1.895.29;2.1.1.314.21;2.1.1.315.21;2.1.1.318.19;2.1.1.922.30;2.1.1.925.28;2.1.1.928.26;3.1.1.294.27;3.1.1.904.27;3.1.1.907.31;5.1.1.631.10;6.1.1.612.13	2.40947	1.52	0.631	0.00704182	0.0413511	up	multicellular organismal process(GO:0032501)	cellular anatomical entity(GO:0110165)	binding(GO:0005488)	--	RNA transport(ko03013)	GO:0019233,sensory perception of pain	GO:0097060,synaptic membrane;GO:0005743,mitochondrial inner membrane	GO:0005515,protein binding;GO:0042165,neurotransmitter binding	RNA transport(ko03013)	mito(score:32)	Dimeric alpha-beta barrel(IPR011008);NIPSNAP(IPR012577)
998	sp|P12790|CP2B9_MOUSE	12.91	24.02	26.07	Cytochrome P450 2B9 OS=Mus musculus OX=10090 GN=Cyp2b9 PE=1 SV=2	Cyp2b9	55740.4	7.7	13	--	12	7	ATLDPSAPR;DYIDTYLLR;EALVDHAEAFSGR;FSDLVPIGLPHK;GTIAAAQLVMQDYGIFFASGQR;IPPAHQIYFLAR;QQELLDYIAHSVEK	43	31	1.1.1.657.9;1.1.1.798.2;1.1.1.801.4;10.1.1.1017.8;10.1.1.1020.11;10.1.1.1020.12;10.1.1.913.7;10.1.1.916.12;10.1.1.919.14;11.1.1.1084.10;11.1.1.1087.16;11.1.1.949.10;12.1.1.1101.10;15.1.1.852.10;15.1.1.855.8;2.1.1.577.10;2.1.1.783.23;2.1.1.787.27;2.1.1.790.24;3.1.1.275.22	2.2657	1.17	0.5163	0.00582268	0.0362876	up	metabolic process(GO:0008152);cellular process(GO:0009987);response to stimulus(GO:0050896)	cellular anatomical entity(GO:0110165)	catalytic activity(GO:0003824);binding(GO:0005488)	Inorganic ion transport and metabolism(P);Secondary metabolites biosynthesis, transport and catabolism(Q);Defense mechanisms(V)	Steroid hormone biosynthesis(ko00140);Arachidonic acid metabolism(ko00590);Retinol metabolism(ko00830);Metabolic pathways(ko01100);Chemical carcinogenesis(ko05204)	GO:0042738,exogenous drug catabolic process;GO:0006805,xenobiotic metabolic process;GO:0032868,response to insulin;GO:0019373,epoxygenase P450 pathway;GO:0035634,response to stilbenoid;GO:0042180,cellular ketone metabolic process;GO:0008202,steroid metabolic process;GO:0055114,oxidation-reduction process;GO:0051592,response to calcium ion;GO:0010477,response to sulfur dioxide	GO:0031090,organelle membrane;GO:0005789,endoplasmic reticulum membrane	GO:0008392,arachidonic acid epoxygenase activity;GO:0008395,steroid hydroxylase activity;GO:0020037,heme binding;GO:0019825,oxygen binding;GO:0005506,iron ion binding;GO:0070330,aromatase activity	Steroid hormone biosynthesis(ko00140);Arachidonic acid metabolism(ko00590);Retinol metabolism(ko00830);Metabolic pathways(ko01100);Chemical carcinogenesis(ko05204)	E.R.(score:28)	Cytochrome P450(IPR001128);Cytochrome P450, E-class, group I(IPR002401);Cytochrome P450, E-class, group I, CYP2B-like(IPR008068);Cytochrome P450, conserved site(IPR017972);Cytochrome P450 superfamily(IPR036396)
1000	sp|Q04857|CO6A1_MOUSE	12.91	15.51	9.073	Collagen alpha-1(VI) chain OS=Mus musculus OX=10090 GN=Col6a1 PE=1 SV=1	Col6a1	108489	5	8	--	8	8	DAEEVISQTIDTIVDMIK;ENYAELLDDGFLK;GLEELLIGGSHLK;IALVITDGR;TAEYDVAFGER;VFSVAITPDHLEPR;VLVTGK;VPNYQALLR	19	19	--	2.86204	1.44	0.5031	0.00134965	0.0151443	up	metabolic process(GO:0008152);cellular process(GO:0009987);biological adhesion(GO:0022610);developmental process(GO:0032502);response to stimulus(GO:0050896)	protein-containing complex(GO:0032991);cellular anatomical entity(GO:0110165)	binding(GO:0005488)	--	PI3K-Akt signaling pathway(ko04151);Focal adhesion(ko04510);ECM-receptor interaction(ko04512);Protein digestion and absorption(ko04974);Human papillomavirus infection(ko05165)	GO:0070208,protein heterotrimerization;GO:0007155,cell adhesion;GO:0001649,osteoblast differentiation;GO:0030574,collagen catabolic process;GO:0071230,cellular response to amino acid stimulus;GO:0030198,extracellular matrix organization;GO:0035987,endodermal cell differentiation	GO:0031012,extracellular matrix;GO:0005788,endoplasmic reticulum lumen;GO:0005765,lysosomal membrane;GO:0042383,sarcolemma;GO:0005589,collagen type VI trimer;GO:0005615,extracellular space;GO:0070062,extracellular exosome	GO:0048407,platelet-derived growth factor binding	PI3K-Akt signaling pathway(ko04151);Focal adhesion(ko04510);ECM-receptor interaction(ko04512);Protein digestion and absorption(ko04974);Human papillomavirus infection(ko05165)	extr(score:11)	von Willebrand factor, type A(IPR002035);Collagen triple helix repeat(IPR008160);von Willebrand factor A-like domain superfamily(IPR036465)
1003	tr|Q545I6|Q545I6_MOUSE	12.87	13.05	30.07	Cathepsin X OS=Mus musculus OX=10090 GN=Ctsz PE=1 SV=1	Ctsz	33996	6.6	8	sp|Q9WUU7|CATZ_MOUSE	8	8	DQDCDK;DQDCDKFNQCGTCTEFK;GGTGDSYNLAIESACTFGDPIV;HGIPDETCNNYQAK;IVTSTYK;NSWGEPWGEK;NVNGVNYASVTR;VGDYGSLSGR	29	29	1.1.1.375.27;1.1.1.378.17;1.1.1.482.28;15.1.1.431.26;2.1.1.296.28;2.1.1.400.31;3.1.1.359.29;3.1.1.362.28;4.1.1.613.30;4.1.1.616.29;4.1.1.636.26;4.1.1.639.25;5.1.1.538.18;5.1.1.541.14;5.1.1.544.16;5.1.1.667.27;5.1.1.670.26;6.1.1.525.21;6.1.1.528.20;6.1.1.657.30	0.399097	0.16	0.4009	5.15997e-05	0.0019799	down	metabolic process(GO:0008152);cellular process(GO:0009987);multicellular organismal process(GO:0032501);developmental process(GO:0032502);biological regulation(GO:0065007)	cellular anatomical entity(GO:0110165)	catalytic activity(GO:0003824);binding(GO:0005488)	Posttranslational modification, protein turnover, chaperones(O);General function prediction only(R);Function unknown(S)	Lysosome(ko04142);Apoptosis(ko04210)	GO:0060441,epithelial tube branching involved in lung morphogenesis;GO:0051603,proteolysis involved in cellular protein catabolic process;GO:0048208,COPII vesicle coating;GO:0002003,angiotensin maturation	GO:0005615,extracellular space;GO:0070062,extracellular exosome;GO:0005764,lysosome;GO:0030134,COPII-coated ER to Golgi transport vesicle;GO:0000139,Golgi membrane;GO:0033116,endoplasmic reticulum-Golgi intermediate compartment membrane;GO:0005788,endoplasmic reticulum lumen;GO:0005886,plasma membrane	GO:0005515,protein binding;GO:0004197,cysteine-type endopeptidase activity	Lysosome(ko04142);Apoptosis(ko04210)	extr(score:21)	Peptidase C1A, papain C-terminal(IPR000668);Cysteine peptidase, asparagine active site(IPR025661);Cathepsin Z(IPR033157);Papain-like cysteine peptidase superfamily(IPR038765)
1004	tr|G5E8R1|G5E8R1_MOUSE	12.86	26.17	37.9	Tropomyosin alpha-1 chain OS=Mus musculus OX=10090 GN=Tpm1 PE=1 SV=1	Tpm1	28556.5	4.4	14	--	13	5	AELSEGK;ELDQER;ETAEADVASLNR;SLEAQAEK;SLQEQADAAEER	62	10	--	2.27707	0.84	0.3689	0.000679373	0.00941045	up	cellular process(GO:0009987);multicellular organismal process(GO:0032501);developmental process(GO:0032502);regulation of catalytic activity(GO:0050790);response to stimulus(GO:0050896);biological regulation(GO:0065007)	protein-containing complex(GO:0032991);cellular anatomical entity(GO:0110165)	structural molecule activity(GO:0005198);binding(GO:0005488)	--	MicroRNAs in cancer(ko05206);Hypertrophic cardiomyopathy(ko05410);Dilated cardiomyopathy(ko05414)	GO:0045785,positive regulation of cell adhesion;GO:1904753,negative regulation of vascular associated smooth muscle cell migration;GO:0030049,muscle filament sliding;GO:0045214,sarcomere organization;GO:0003065,positive regulation of heart rate by epinephrine;GO:0060048,cardiac muscle contraction;GO:0006937,regulation of muscle contraction;GO:0055010,ventricular cardiac muscle tissue morphogenesi…	GO:0016021,integral component of membrane;GO:0032059,bleb;GO:0005862,muscle thin filament tropomyosin;GO:0032587,ruffle membrane;GO:0001725,stress fiber;GO:0005829,cytosol;GO:0031941,filamentous actin	GO:0051015,actin filament binding;GO:0008307,structural constituent of muscle;GO:0042803,protein homodimerization activity;GO:0005200,structural constituent of cytoskeleton;GO:0047485,protein N-terminus binding	Cardiac muscle contraction(ko04260);Adrenergic signaling in cardiomyocytes(ko04261);MicroRNAs in cancer(ko05206);Hypertrophic cardiomyopathy(ko05410);Dilated cardiomyopathy(ko05414)	cyto(score:21.5);cyto_nucl(score:13.5)	Tropomyosin(IPR000533)
1005	sp|Q9D6M3|GHC1_MOUSE	12.86	13.16	20.12	Mitochondrial glutamate carrier 1 OS=Mus musculus OX=10090 GN=Slc25a22 PE=1 SV=1	Slc25a22	34670	9.4	7	--	6	6	ALVIAPLFGIAQ;GAAVNLTLVTPEK;GLGATLLR;GVNEDTYSGFLDCAR;LAANDFFR;NHGIAGLYK	18	18	--	2.35767	0.99	0.4198	0.00264047	0.0223432	up	metabolic process(GO:0008152);cellular process(GO:0009987);localization(GO:0051179)	cellular anatomical entity(GO:0110165)	structural molecule activity(GO:0005198);transporter activity(GO:0005215)	--	--	GO:0006412,translation;GO:0015813,L-glutamate transmembrane transport	GO:0016021,integral component of membrane;GO:0005743,mitochondrial inner membrane;GO:0005654,nucleoplasm	GO:0015293,symporter activity;GO:0005313,L-glutamate transmembrane transporter activity;GO:0003735,structural constituent of ribosome	--	plas(score:27)	Mitochondrial carrier protein(IPR002067);Mitochondrial substrate/solute carrier(IPR018108);Mitochondrial carrier domain superfamily(IPR023395)
1007	sp|Q9CW42|MARC1_MOUSE	12.84	16.97	33.53	Mitochondrial amidoxime-reducing component 1 OS=Mus musculus OX=10090 GN=Mtarc1 PE=1 SV=2	Mtarc1	37978.4	8.7	9	--	9	7	CLLTTVDPDTGISDR;DCGEDAAQWVSSFLK;DLLLPITPPATNPLLQCR;LCDPSEQALYGK;TKDQVAYSDASPFLVLSEASLEDLNSR;VGDPVYLLGQ;VHGLEIQGR	25	22	10.1.1.1116.23;10.1.1.989.6;10.1.1.993.4;11.1.1.1036.11;11.1.1.1036.21;11.1.1.1039.25;11.1.1.1040.9;12.1.1.1048.7;12.1.1.1053.8;2.1.1.835.22;2.1.1.838.28;2.1.1.841.31;3.1.1.819.31;3.1.1.821.12;4.1.1.1076.31;4.1.1.730.9;6.1.1.475.3;6.1.1.734.25;7.1.1.747.29;9.1.1.1020.4	2.80828	1.49	0.5306	0.00233979	0.0205889	up	metabolic process(GO:0008152);cellular process(GO:0009987);detoxification(GO:0098754)	cellular anatomical entity(GO:0110165)	catalytic activity(GO:0003824);binding(GO:0005488)	Energy production and conversion(C);Nucleotide transport and metabolism(F);Defense mechanisms(V)	--	GO:0055114,oxidation-reduction process;GO:0042126,nitrate metabolic process;GO:0051410,detoxification of nitrogen compound	GO:0005743,mitochondrial inner membrane;GO:0016021,integral component of membrane;GO:0005741,mitochondrial outer membrane	GO:0043546,molybdopterin cofactor binding;GO:0008940,nitrate reductase activity;GO:0030170,pyridoxal phosphate binding;GO:0030151,molybdenum ion binding	Folate biosynthesis(ko00790)	mito(score:12)	Molybdenum cofactor sulfurase, C-terminal(IPR005302);MOSC, N-terminal beta barrel(IPR005303);Pyruvate kinase-like, insert domain superfamily(IPR011037)
1014	tr|B2RWX2|B2RWX2_MOUSE	12.75	15.79	6.789	C4a anaphylatoxin OS=Mus musculus OX=10090 GN=C4b PE=2 SV=1	C4b	192928	7.5	9	sp|P01029|CO4B_MOUSE	9	7	APHIQLVAQSPWLR;DSSTWLTAFVLK;EELVYNLDPLNNLGR;GTGFLSIEPLDPR;GVFDLGDAVSK;LLVSAGSLYPAIAR;VTASEPLETMGSEGALSPGGVASLLR	13	9	--	2.41868	1.37	0.5663	0.00297109	0.0240933	up	immune system process(GO:0002376);behavior(GO:0007610);metabolic process(GO:0008152);cellular process(GO:0009987);reproductive process(GO:0022414);multicellular organismal process(GO:0032501);developmental process(GO:0032502);growth(GO:0040007);biological process involved in interspecies interaction between organisms(GO:0044419);regulation of catalytic activity(GO:0050790);response to stimulus(GO…	protein-containing complex(GO:0032991);other organism part(GO:0044217);cellular anatomical entity(GO:0110165)	catalytic activity(GO:0003824);binding(GO:0005488);molecular transducer activity(GO:0060089);molecular function regulator(GO:0098772)	General function prediction only(R)	Coronavirus disease - COVID-19(ko05171)	GO:0007286,spermatid development;GO:0036166,phenotypic switching;GO:0071314,cellular response to cocaine;GO:1900364,negative regulation of mRNA polyadenylation;GO:0035265,organ growth;GO:0048665,neuron fate specification;GO:2000427,positive regulation of apoptotic cell clearance;GO:0010951,negative regulation of endopeptidase activity;GO:0006958,complement activation, classical pathway;GO:0000398…	GO:0045202,synapse;GO:0030054,cell junction;GO:0000932,P-body;GO:0043025,neuronal cell body;GO:0005694,chromosome;GO:0070062,extracellular exosome;GO:0030425,dendrite;GO:0044216,other organism cell;GO:0005688,U6 snRNP;GO:0046540,U4/U6 x U5 tri-snRNP complex;GO:0071011,precatalytic spliceosome;GO:0032021,NELF complex;GO:0030424,axon;GO:0005886,plasma membrane;GO:0072562,blood microparticle;GO:1990…	GO:0004252,serine-type endopeptidase activity;GO:0046974,histone methyltransferase activity (H3-K9 specific);GO:0008270,zinc ion binding;GO:0004866,endopeptidase inhibitor activity;GO:0004930,G protein-coupled receptor activity;GO:0001849,complement component C1q complex binding;GO:0030246,carbohydrate binding;GO:0030549,acetylcholine receptor activator activity;GO:0003723,RNA binding;GO:0000977,…	Complement and coagulation cascades(ko04610);Pertussis(ko05133);Staphylococcus aureus infection(ko05150);Coronavirus disease - COVID-19(ko05171);Systemic lupus erythematosus(ko05322)	extr(score:10)	Anaphylatoxin/fibulin(IPR000020);Netrin domain(IPR001134);Alpha-2-macroglobulin(IPR001599);Anaphylatoxin, complement system domain(IPR001840);Macroglobulin domain(IPR002890);Terpenoid cyclases/protein prenyltransferase alpha-alpha toroid(IPR008930);Tissue inhibitor of metalloproteinases-like, OB-fold(IPR008993);Alpha-macroglobulin, receptor-binding(IPR009048);Alpha-2-macroglobulin, bait region do…
1044	sp|O70194|EIF3D_MOUSE	12.27	13.14	14.6	Eukaryotic translation initiation factor 3 subunit D OS=Mus musculus OX=10090 GN=Eif3d PE=1 SV=2	Eif3d	63988.3	5.8	7	--	7	7	DSSVEVR;GAVIATELK;IFHTVTTTDDPVIR;LGDDIDLIVR;TLNEWDSR;TQGNVFATDAILATLMSCTR;VADWTGATYQDK	19	19	--	2.31646	1.24	0.5354	0.00536333	0.0352883	up	metabolic process(GO:0008152);cellular process(GO:0009987);biological process involved in interspecies interaction between organisms(GO:0044419);regulation of binding(GO:0051098);biological regulation(GO:0065007)	protein-containing complex(GO:0032991);cellular anatomical entity(GO:0110165)	binding(GO:0005488);translation regulator activity(GO:0045182)	--	RNA transport(ko03013)	GO:0001731,formation of translation preinitiation complex;GO:0001732,formation of cytoplasmic translation initiation complex;GO:0002191,cap-dependent translational initiation;GO:0006446,regulation of translational initiation;GO:0075525,viral translational termination-reinitiation;GO:0075522,IRES-dependent viral translational initiation;GO:0045727,positive regulation of translation;GO:1902416,posi…	GO:0033290,eukaryotic 48S preinitiation complex;GO:0005829,cytosol;GO:0016282,eukaryotic 43S preinitiation complex;GO:0016020,membrane;GO:0071541,eukaryotic translation initiation factor 3 complex, eIF3m	GO:0003723,RNA binding;GO:0098808,mRNA cap binding;GO:0003743,translation initiation factor activity;GO:0005515,protein binding	RNA transport(ko03013)	cyto(score:21)	Eukaryotic translation initiation factor 3 subunit D(IPR007783)
1048	tr|Q543J5|Q543J5_MOUSE	12.17	14.31	20.86	Antithrombin-III OS=Mus musculus OX=10090 GN=Serpinc1 PE=1 SV=1	Serpinc1	52003.1	6.4	10	sp|P32261|ANT3_MOUSE	10	9	ATEEDGSEQK;DIPVNPLCIYR;FATNFYQHLADSK;FDTISEK;NDNDNIFLSPL;TSDQIHFFFAK;VAEGTQVLELPFK;VDDICIAKPR;VWELSK	19	15	--	0.517552	0.23	0.4444	0.000677283	0.00941045	down	immune system process(GO:0002376);metabolic process(GO:0008152);cellular process(GO:0009987);regulation of catalytic activity(GO:0050790);response to stimulus(GO:0050896);localization(GO:0051179);biological regulation(GO:0065007)	cellular anatomical entity(GO:0110165)	binding(GO:0005488);molecular function regulator(GO:0098772)	Posttranslational modification, protein turnover, chaperones(O)	Complement and coagulation cascades(ko04610)	GO:0006260,DNA replication;GO:0007584,response to nutrient;GO:0002438,acute inflammatory response to antigenic stimulus;GO:0055114,oxidation-reduction process;GO:0050728,negative regulation of inflammatory response;GO:2000266,regulation of blood coagulation, intrinsic pathway;GO:0007595,lactation;GO:0010951,negative regulation of endopeptidase activity	GO:0072562,blood microparticle;GO:0005886,plasma membrane;GO:0070062,extracellular exosome	GO:0002020,protease binding;GO:0008201,heparin binding;GO:0004867,serine-type endopeptidase inhibitor activity	Complement and coagulation cascades(ko04610)	E.R.(score:10)	Serpin family(IPR000215);Antithrombin-III(IPR015555);Serpin, conserved site(IPR023795);Serpin domain(IPR023796);Antithrombin serpin domain(IPR033829);Serpin superfamily(IPR036186);Serpin superfamily, domain 1(IPR042178);Serpin superfamily, domain 2(IPR042185)
1066	tr|Q3UAP1|Q3UAP1_MOUSE	12.01	12.25	24.94	Uncharacterized protein OS=Mus musculus OX=10090 GN=Preb PE=1 SV=1	Preb	45437.1	9	7	sp|Q9WUQ2|PREB_MOUSE	7	7	AHEGEIGDLTLGPDGK;APFPLYALR;ATMNLALAGDILAAGQDAQCQLLR;LFTVQIPHK;LVTVGWDFK;NLEAVQTDFSNEPLQK;VVCFNHDNTLLATGGTDGHVR	10	10	--	3.74098	2.83	0.7565	0.00362156	0.0276911	up	cellular process(GO:0009987);regulation of catalytic activity(GO:0050790);response to stimulus(GO:0050896);localization(GO:0051179);biological regulation(GO:0065007)	cellular anatomical entity(GO:0110165)	binding(GO:0005488);molecular function regulator(GO:0098772);transcription regulator activity(GO:0140110)	General function prediction only(R)	Protein processing in endoplasmic reticulum(ko04141)	GO:0009306,protein secretion;GO:0003400,regulation of COPII vesicle coating;GO:0043547,positive regulation of GTPase activity;GO:0032527,protein exit from endoplasmic reticulum;GO:0045944,positive regulation of transcription by RNA polymerase II;GO:0036498,IRE1-mediated unfolded protein response	GO:0005634,nucleus;GO:0070971,endoplasmic reticulum exit site;GO:0030176,integral component of endoplasmic reticulum membrane;GO:0000139,Golgi membrane	GO:0051020,GTPase binding;GO:0001228,DNA-binding transcription activator activity, RNA polymerase II-specific;GO:0003677,DNA binding;GO:0005085,guanyl-nucleotide exchange factor activity;GO:0005096,GTPase activator activity	Protein processing in endoplasmic reticulum(ko04141)	mito(score:11)	WD40 repeat(IPR001680);Quinoprotein alcohol dehydrogenase-like superfamily(IPR011047);WD40-repeat-containing domain(IPR017986)
1079	tr|Q91X75|Q91X75_MOUSE	11.88	58.65	44.94	Cyp2a4 protein OS=Mus musculus OX=10090 GN=Cyp2a5 PE=1 SV=1	Cyp2a5	56712.3	9.7	35	tr|Q80XK1|Q80XK1_MOUSE	29	6	GYGVAFSSGER;IVVLCGQEAVK;KNDAFVPFSIGK;LPPGPTPLPFIGNF;NDAFVPFSIGK;STQAPQDIDVSPR	189	27	1.1.1.421.27;1.1.1.424.30;1.1.1.427.30;10.1.1.658.31;10.1.1.779.29;10.1.1.780.9;10.1.1.782.27;11.1.1.710.29;11.1.1.713.28;12.1.1.747.19;12.1.1.748.4;12.1.1.749.18;12.1.1.836.26;15.1.1.474.28;15.1.1.477.31;15.1.1.480.31;2.1.1.339.30;2.1.1.342.30;4.1.1.1234.5;4.1.1.1237.15	0.391815	0.15	0.3828	7.84588e-05	0.00261078	down	metabolic process(GO:0008152);cellular process(GO:0009987);response to stimulus(GO:0050896)	cellular anatomical entity(GO:0110165)	catalytic activity(GO:0003824);binding(GO:0005488)	Inorganic ion transport and metabolism(P);Secondary metabolites biosynthesis, transport and catabolism(Q);Defense mechanisms(V)	Retinol metabolism(ko00830);Metabolic pathways(ko01100)	GO:0035634,response to stilbenoid;GO:0019373,epoxygenase P450 pathway;GO:0055114,oxidation-reduction process;GO:0009804,coumarin metabolic process;GO:0071276,cellular response to cadmium ion;GO:0042168,heme metabolic process;GO:0006805,xenobiotic metabolic process	GO:0005789,endoplasmic reticulum membrane;GO:0016021,integral component of membrane;GO:0031090,organelle membrane;GO:0005881,cytoplasmic microtubule	GO:0005506,iron ion binding;GO:0019825,oxygen binding;GO:0008389,coumarin 7-hydroxylase activity;GO:0019899,enzyme binding;GO:0070330,aromatase activity;GO:0008392,arachidonic acid epoxygenase activity;GO:0008395,steroid hydroxylase activity;GO:0020037,heme binding	Retinol metabolism(ko00830);Metabolic pathways(ko01100)	E.R.(score:26)	Cytochrome P450(IPR001128);Cytochrome P450, E-class, group I(IPR002401);Cytochrome P450, E-class, group I, CYP2A-like(IPR008067);Cytochrome P450, conserved site(IPR017972);Cytochrome P450 superfamily(IPR036396)
1082	tr|Q540I4|Q540I4_MOUSE	11.87	12.94	20.33	Flotillin OS=Mus musculus OX=10090 GN=Flot1 PE=1 SV=1	Flot1	47513.1	7.2	7	tr|Q3TJS0|Q3TJS0_MOUSE;sp|O08917|FLOT1_MOUSE	7	6	AQQVAVQEQEIAR;ISLNTLTLNVK;LPQVAEEISGPLTSANK;TEAEIAHIALETLEGHQR;VFVLPCIQQIQR;VTGEVLDILSR	11	10	--	0.312964	0.11	0.3514	5.18128e-06	0.000468882	down	immune system process(GO:0002376);metabolic process(GO:0008152);cellular process(GO:0009987);reproductive process(GO:0022414);multicellular organismal process(GO:0032501);response to stimulus(GO:0050896);regulation of binding(GO:0051098);localization(GO:0051179);multi-organism process(GO:0051704);biological regulation(GO:0065007)	protein-containing complex(GO:0032991);cellular anatomical entity(GO:0110165)	catalytic activity(GO:0003824);transporter activity(GO:0005215);binding(GO:0005488)	Function unknown(S)	Insulin signaling pathway(ko04910)	GO:0098838,folate transmembrane transport;GO:0007411,axon guidance;GO:0034976,response to endoplasmic reticulum stress;GO:0032226,positive regulation of synaptic transmission, dopaminergic;GO:0044854,plasma membrane raft assembly;GO:0007565,female pregnancy;GO:0046655,folic acid metabolic process;GO:0034141,positive regulation of toll-like receptor 3 signaling pathway;GO:2000049,positive regulati…	GO:0001931,uropod;GO:0030864,cortical actin cytoskeleton;GO:0016600,flotillin complex;GO:0005925,focal adhesion;GO:0005887,integral component of plasma membrane;GO:0031526,brush border membrane;GO:0005769,early endosome;GO:0016323,basolateral plasma membrane;GO:0008180,COP9 signalosome;GO:0016324,apical plasma membrane;GO:0005654,nucleoplasm;GO:0005681,spliceosomal complex;GO:0005912,adherens jun…	GO:0042605,peptide antigen binding;GO:0035255,ionotropic glutamate receptor binding;GO:0005542,folic acid binding;GO:0015350,methotrexate transmembrane transporter activity;GO:0003724,RNA helicase activity;GO:0005524,ATP binding;GO:0046982,protein heterodimerization activity;GO:0003723,RNA binding;GO:0008517,folic acid transmembrane transporter activity;GO:0002020,protease binding;GO:0008518,fola…	Insulin signaling pathway(ko04910)	cyto(score:19)	Band 7 domain(IPR001107);Flotillin family(IPR027705);Flotillin, C-terminal domain(IPR031905);Band 7/SPFH domain superfamily(IPR036013)
1089	sp|Q9DB15|RM12_MOUSE	11.78	12.69	30.35	39S ribosomal protein L12, mitochondrial OS=Mus musculus OX=10090 GN=Mrpl12 PE=1 SV=2	Mrpl12	21708.2	10	7	--	7	7	AALEAVGGTVVL;AALEAVGGTVVLE;KLVESLPQEIK;LEISDLNELLK;LVESLPQEIK;NYVQGINLVQAK;SEALAGAPLDNAPK	20	20	--	0.576858	0.18	0.312	0.000341617	0.00618114	down	metabolic process(GO:0008152);cellular process(GO:0009987);biological regulation(GO:0065007)	protein-containing complex(GO:0032991);cellular anatomical entity(GO:0110165)	structural molecule activity(GO:0005198);binding(GO:0005488)	--	Ribosome(ko03010)	GO:0070124,mitochondrial translational initiation;GO:0070125,mitochondrial translational elongation;GO:0006390,mitochondrial transcription;GO:0045893,positive regulation of transcription, DNA-templated;GO:0070126,mitochondrial translational termination	GO:0005743,mitochondrial inner membrane;GO:0005762,mitochondrial large ribosomal subunit	GO:0003723,RNA binding;GO:0005515,protein binding;GO:0003735,structural constituent of ribosome	Ribosome(ko03010)	mito(score:30)	Ribosomal protein L7/L12(IPR000206);Ribosomal protein L7/L12, oligomerisation(IPR008932);Ribosomal protein L7/L12, C-terminal(IPR013823);Ribosomal protein L7/L12, C-terminal/adaptor protein ClpS-like(IPR014719);Ribosomal protein L7/L12, oligomerisation domain superfamily(IPR036235)
1101	tr|A2RSV8|A2RSV8_MOUSE	11.61	12	41.42	Cytochrome c oxidase subunit IV isoform 1 OS=Mus musculus OX=10090 GN=Cox4i1 PE=1 SV=1	Cox4i1	19530.3	9.7	10	sp|P19783|COX41_MOUSE	7	7	ADWSSLSR;ANPIQGFSAK;DYPLPDVAHVTMLSASQK;IQFNESFAEMNR;SEDYAFPTYADR;SEDYAFPTYADRR;WDYDKNEWK	31	31	10.1.1.679.30;10.1.1.682.30;11.1.1.687.30;12.1.1.703.16;3.1.1.482.27;3.1.1.485.26;3.1.1.488.26;3.1.1.491.23;4.1.1.741.22;4.1.1.744.24;4.1.1.747.25;5.1.1.585.10;5.1.1.613.11;5.1.1.656.26;6.1.1.602.12;6.1.1.633.18;7.1.1.586.14;7.1.1.589.15;7.1.1.591.17;8.1.1.612.9	0.524037	0.13	0.2481	3.26592e-05	0.00154997	down	metabolic process(GO:0008152);cellular process(GO:0009987);response to stimulus(GO:0050896);localization(GO:0051179)	protein-containing complex(GO:0032991);cellular anatomical entity(GO:0110165)	catalytic activity(GO:0003824);transporter activity(GO:0005215);binding(GO:0005488)	--	Oxidative phosphorylation(ko00190);Metabolic pathways(ko01100);Cardiac muscle contraction(ko04260);Thermogenesis(ko04714);Non-alcoholic fatty liver disease(ko04932);Alzheimer disease(ko05010);Parkinson disease(ko05012);Amyotrophic lateral sclerosis(ko05014);Huntington disease(ko05016);Prion disease(ko05020);Pathways of neurodegeneration - multiple diseases(ko05022)	GO:1902600,proton transmembrane transport;GO:0006123,mitochondrial electron transport, cytochrome c to oxygen;GO:0007584,response to nutrient	GO:0016021,integral component of membrane;GO:0005634,nucleus;GO:0005751,mitochondrial respiratory chain complex IV;GO:0070062,extracellular exosome	GO:0004129,cytochrome-c oxidase activity;GO:0005515,protein binding	Oxidative phosphorylation(ko00190);Metabolic pathways(ko01100);Cardiac muscle contraction(ko04260);Thermogenesis(ko04714);Non-alcoholic fatty liver disease(ko04932);Alzheimer disease(ko05010);Parkinson disease(ko05012);Amyotrophic lateral sclerosis(ko05014);Huntington disease(ko05016);Prion disease(ko05020);Pathways of neurodegeneration - multiple diseases(ko05022)	mito(score:27)	Cytochrome c oxidase subunit IV family(IPR004203);Cytochrome c oxidase subunit IV(IPR013288);Cytochrome c oxidase subunit IV superfamily(IPR036639)
1106	sp|Q9CQH3|NDUB5_MOUSE	11.48	14.17	32.8	NADH dehydrogenase [ubiquinone] 1 beta subcomplex subunit 5, mitochondrial OS=Mus musculus OX=10090 GN=Ndufb5 PE=1 SV=1	Ndufb5	21710	9.8	8	--	8	6	EFIDHSPK;GDGPWYQFPTPEK;LFVVKPSLYYDAR;NFYDGPEK;TLAILQIESEK;TLAILQIESEKAELR	20	17	--	0.387481	0.11	0.2839	5.56874e-06	0.000468882	down	metabolic process(GO:0008152);cellular process(GO:0009987);localization(GO:0051179)	protein-containing complex(GO:0032991);cellular anatomical entity(GO:0110165)	catalytic activity(GO:0003824)	--	Oxidative phosphorylation(ko00190);Metabolic pathways(ko01100);Thermogenesis(ko04714);Retrograde endocannabinoid signaling(ko04723);Non-alcoholic fatty liver disease(ko04932);Alzheimer disease(ko05010);Parkinson disease(ko05012);Amyotrophic lateral sclerosis(ko05014);Huntington disease(ko05016);Prion disease(ko05020);Pathways of neurodegeneration - multiple diseases(ko05022)	GO:0032981,mitochondrial respiratory chain complex I assembly;GO:0006120,mitochondrial electron transport, NADH to ubiquinone;GO:0006810,transport	GO:0016021,integral component of membrane;GO:0005747,mitochondrial respiratory chain complex I;GO:0005654,nucleoplasm	GO:0008137,NADH dehydrogenase (ubiquinone) activity	Oxidative phosphorylation(ko00190);Metabolic pathways(ko01100);Thermogenesis(ko04714);Retrograde endocannabinoid signaling(ko04723);Non-alcoholic fatty liver disease(ko04932);Alzheimer disease(ko05010);Parkinson disease(ko05012);Amyotrophic lateral sclerosis(ko05014);Huntington disease(ko05016);Prion disease(ko05020);Pathways of neurodegeneration - multiple diseases(ko05022)	cyto_mito(score:13);mito(score:24.5)	NADH:ubiquinone oxidoreductase, NDUFB5/SGDH subunit(IPR019173)
1121	tr|Q9EQW4|Q9EQW4_MOUSE	11.29	35.19	30.16	Unspecific monooxygenase OS=Mus musculus OX=10090 GN=Cyp3a44 PE=2 SV=1	Cyp3a44	57616.7	7.2	22	--	20	7	DCLSVFTNR;GSIDPYVYLPFGIGPR;LQAEIDK;QGILQPEKPIVL;QGILQPEKPIVLK;TWGLFDGQTPLLVITDPETIK;VLQNFSFQPCQETQIPLK	83	12	--	2.64088	1.53	0.5793	0.00292943	0.0239567	up	metabolic process(GO:0008152);cellular process(GO:0009987)	cellular anatomical entity(GO:0110165)	catalytic activity(GO:0003824);binding(GO:0005488)	Secondary metabolites biosynthesis, transport and catabolism(Q);Defense mechanisms(V)	Steroid hormone biosynthesis(ko00140);Linoleic acid metabolism(ko00591);Retinol metabolism(ko00830);Metabolic pathways(ko01100);Chemical carcinogenesis(ko05204)	GO:0009822,alkaloid catabolic process;GO:0070989,oxidative demethylation;GO:0042737,drug catabolic process	GO:0031090,organelle membrane;GO:0005789,endoplasmic reticulum membrane;GO:0016021,integral component of membrane	GO:0005506,iron ion binding;GO:0032451,demethylase activity;GO:0101020,estrogen 16-alpha-hydroxylase activity;GO:0070330,aromatase activity;GO:0050649,testosterone 6-beta-hydroxylase activity;GO:0020037,heme binding	Steroid hormone biosynthesis(ko00140);Linoleic acid metabolism(ko00591);Retinol metabolism(ko00830);Metabolic pathways(ko01100);Chemical carcinogenesis(ko05204)	E.R.(score:30)	Cytochrome P450(IPR001128);Cytochrome P450, E-class, group II(IPR002402);Cytochrome P450, E-class, CYP3A(IPR008072);Cytochrome P450, conserved site(IPR017972);Cytochrome P450 superfamily(IPR036396)
1132	sp|P10648|GSTA2_MOUSE	11.2	25.12	38.29	Glutathione S-transferase A2 OS=Mus musculus OX=10090 GN=Gsta2 PE=1 SV=3	Gsta2	25541.7	9.2	18	--	12	7	AGKPVLHYFNAR;AILNYIATK;FIQSPEDLEK;ISSLPNVK;KFLHPGSQR;QIEEAR;YLPAFEK	130	36	1.1.1.771.24;1.1.1.774.20;1.1.1.777.20;1.1.1.780.20;1.1.1.788.20;10.1.1.492.4;10.1.1.712.27;10.1.1.715.27;10.1.1.718.25;10.1.1.796.16;10.1.1.799.16;11.1.1.393.6;11.1.1.643.28;11.1.1.646.31;11.1.1.727.20;11.1.1.730.16;14.1.1.708.15;14.1.1.711.15;15.1.1.652.10;15.1.1.655.12	6.2646	6.11	0.9753	0.00295021	0.0239986	up	metabolic process(GO:0008152);cellular process(GO:0009987);developmental process(GO:0032502);response to stimulus(GO:0050896)	cellular anatomical entity(GO:0110165)	catalytic activity(GO:0003824);binding(GO:0005488)	Posttranslational modification, protein turnover, chaperones(O)	Glutathione metabolism(ko00480);Metabolism of xenobiotics by cytochrome P450(ko00980);Drug metabolism - cytochrome P450(ko00982);Drug metabolism - other enzymes(ko00983);Metabolic pathways(ko01100);Platinum drug resistance(ko01524);Longevity regulating pathway - worm(ko04212);Pathways in cancer(ko05200);Chemical carcinogenesis(ko05204);Hepatocellular carcinoma(ko05225);Fluid shear stress and athe…	GO:0007568,aging;GO:0006749,glutathione metabolic process;GO:0035634,response to stilbenoid;GO:0042178,xenobiotic catabolic process	GO:0005829,cytosol;GO:0070062,extracellular exosome;GO:0005640,nuclear outer membrane	GO:0043295,glutathione binding;GO:0004364,glutathione transferase activity;GO:0008144,drug binding	Glutathione metabolism(ko00480);Metabolism of xenobiotics by cytochrome P450(ko00980);Drug metabolism - cytochrome P450(ko00982);Drug metabolism - other enzymes(ko00983);Metabolic pathways(ko01100);Platinum drug resistance(ko01524);Longevity regulating pathway - worm(ko04212);Pathways in cancer(ko05200);Chemical carcinogenesis(ko05204);Hepatocellular carcinoma(ko05225);Fluid shear stress and athe…	cyto(score:22.5);cyto_nucl(score:12)	Glutathione S-transferase, alpha class(IPR003080);Glutathione S-transferase, N-terminal(IPR004045);Glutathione S-transferase, C-terminal(IPR004046);Glutathione S-transferase, C-terminal-like(IPR010987);Thioredoxin-like superfamily(IPR036249);Glutathione S-transferase, C-terminal domain superfamily(IPR036282);Glutathione Transferase family(IPR040079)
1138	tr|Q543M7|Q543M7_MOUSE	11.11	13.04	21.69	Importin subunit alpha OS=Mus musculus OX=10090 GN=Kpna3 PE=1 SV=1	Kpna3	57772.3	4.6	9	sp|O35344|IMA4_MOUSE	7	4	AQNVTLEAILQNATSDNPVVQLSAVQAAR;DSQVVQVVLDGLK;IEVLQQHENEDIYK;SGILPILVK	19	12	--	0.515163	0.34	0.6599	0.00295112	0.0239986	down	cellular process(GO:0009987);biological process involved in interspecies interaction between organisms(GO:0044419);localization(GO:0051179);multi-organism process(GO:0051704);biological regulation(GO:0065007)	protein-containing complex(GO:0032991);cellular anatomical entity(GO:0110165)	binding(GO:0005488)	--	Salmonella infection(ko05132)	GO:0006607,NLS-bearing protein import into nucleus;GO:0019054,modulation by virus of host cellular process;GO:0065003,protein-containing complex assembly;GO:0075732,viral penetration into host nucleus;GO:0046718,viral entry into host cell	GO:0016021,integral component of membrane;GO:0005643,nuclear pore;GO:0005654,nucleoplasm;GO:0005829,cytosol	GO:0008022,protein C-terminus binding;GO:0008139,nuclear localization sequence binding	Salmonella infection(ko05132)	cyto(score:20.5);cyto_nucl(score:18.3333);cyto_plas(score:11.5);nucl(score:10)	Armadillo(IPR000225);Importin-alpha, importin-beta-binding domain(IPR002652);Armadillo-like helical(IPR011989);Armadillo-type fold(IPR016024);Importin subunit alpha(IPR024931);Atypical Arm repeat(IPR032413);Importin-alpha, importin-beta-binding domain superfamily(IPR036975)
1147	tr|Q8BSI9|Q8BSI9_MOUSE	11	12.27	11.92	Cadherin-2 OS=Mus musculus OX=10090 GN=Cdh2 PE=2 SV=1	Cdh2	99855.5	4.4	8	tr|Q3UIC2|Q3UIC2_MOUSE;sp|P15116|CADH2_MOUSE	7	7	DWVIPPINLPENSR;FAILTDPNSNDGLVTVVKPIDFETNR;FLEAGIYEVPIIITDSGNPPK;IDPVNGQITTIAVLDR;LNGDFAQLNLK;LSDPANWLK;QLLIDPEDDVR	14	14	--	0.643843	0.24	0.3728	0.00500347	0.0340825	down	cellular process(GO:0009987);biological adhesion(GO:0022610);multicellular organismal process(GO:0032501);developmental process(GO:0032502);locomotion(GO:0040011);localization(GO:0051179);biological regulation(GO:0065007)	protein-containing complex(GO:0032991);cellular anatomical entity(GO:0110165)	binding(GO:0005488)	General function prediction only(R);Intracellular trafficking, secretion, and vesicular transport(U)	Cell adhesion molecules(ko04514);Arrhythmogenic right ventricular cardiomyopathy(ko05412)	GO:0031641,regulation of myelination;GO:0035023,regulation of Rho protein signal transduction;GO:0070445,regulation of oligodendrocyte progenitor proliferation;GO:0048872,homeostasis of number of cells;GO:0051291,protein heterooligomerization;GO:0050770,regulation of axonogenesis;GO:0016339,calcium-dependent cell-cell adhesion via plasma membrane cell adhesion molecules;GO:0048854,brain morphogen…	GO:0030315,T-tubule;GO:0030027,lamellipodium;GO:0070062,extracellular exosome;GO:0016323,basolateral plasma membrane;GO:0016021,integral component of membrane;GO:0005925,focal adhesion;GO:0044853,plasma membrane raft;GO:0045202,synapse;GO:0005916,fascia adherens;GO:0016324,apical plasma membrane;GO:0030864,cortical actin cytoskeleton;GO:0016342,catenin complex	GO:0044877,protein-containing complex binding;GO:0005509,calcium ion binding;GO:0019901,protein kinase binding;GO:0019903,protein phosphatase binding;GO:0045294,alpha-catenin binding;GO:0008013,beta-catenin binding;GO:0045295,gamma-catenin binding;GO:0050998,nitric-oxide synthase binding	Cell adhesion molecules(ko04514);Arrhythmogenic right ventricular cardiomyopathy(ko05412)	pero(score:13)	Cadherin, cytoplasmic domain(IPR000233);Cadherin-like(IPR002126);Cadherin prodomain(IPR014868);Cadherin-like superfamily(IPR015919);Cadherin conserved site(IPR020894);Catenin binding domain superfamily(IPR027397);N-cadherin(IPR030051);Cadherin(IPR039808)
1152	sp|Q9R1P3|PSB2_MOUSE	10.92	14.63	41.29	Proteasome subunit beta type-2 OS=Mus musculus OX=10090 GN=Psmb2 PE=1 SV=1	Psmb2	22906.1	7	9	--	8	7	AVELLR;FILNLPTFSVR;ILLLCVGEAGDTVQFAEYIQK;NGYELSPTAAANFTR;NLADCLR;NVQLYK;VIDKDGIHNLENIAFPK	25	23	1.1.1.1036.17;1.1.1.1042.21;10.1.1.889.7;10.1.1.892.5;10.1.1.896.12;2.1.1.957.14;3.1.1.938.24;6.1.1.515.23;6.1.1.538.13;6.1.1.541.12;6.1.1.700.28;6.1.1.703.29;7.1.1.530.25;7.1.1.533.22;7.1.1.553.11;7.1.1.689.30;7.1.1.712.27;8.1.1.1075.5;8.1.1.1078.5;8.1.1.1081.5	0.471672	0.2	0.424	0.000671856	0.00941045	down	immune system process(GO:0002376);metabolic process(GO:0008152);cellular process(GO:0009987);biological process involved in interspecies interaction between organisms(GO:0044419);response to stimulus(GO:0050896);biological regulation(GO:0065007)	protein-containing complex(GO:0032991);cellular anatomical entity(GO:0110165)	catalytic activity(GO:0003824);binding(GO:0005488)	Posttranslational modification, protein turnover, chaperones(O)	Proteasome(ko03050);Alzheimer disease(ko05010);Parkinson disease(ko05012);Amyotrophic lateral sclerosis(ko05014);Huntington disease(ko05016);Spinocerebellar ataxia(ko05017);Prion disease(ko05020);Pathways of neurodegeneration - multiple diseases(ko05022)	GO:0038061,NIK/NF-kappaB signaling;GO:0016032,viral process;GO:0014070,response to organic cyclic compound;GO:0031145,anaphase-promoting complex-dependent catabolic process;GO:0043488,regulation of mRNA stability;GO:0006521,regulation of cellular amino acid metabolic process;GO:0033209,tumor necrosis factor-mediated signaling pathway;GO:0060071,Wnt signaling pathway, planar cell polarity pathway;…	GO:0005839,proteasome core complex;GO:0070062,extracellular exosome;GO:0016020,membrane;GO:0005829,cytosol;GO:0005654,nucleoplasm	GO:0004298,threonine-type endopeptidase activity;GO:0005515,protein binding	Proteasome(ko03050);Alzheimer disease(ko05010);Parkinson disease(ko05012);Amyotrophic lateral sclerosis(ko05014);Huntington disease(ko05016);Spinocerebellar ataxia(ko05017);Prion disease(ko05020);Pathways of neurodegeneration - multiple diseases(ko05022)	cyto(score:23);cyto_nucl(score:17)	Proteasome, subunit alpha/beta(IPR001353);Proteasome beta-type subunit, conserved site(IPR016050);Proteasome B-type subunit(IPR023333);Nucleophile aminohydrolases, N-terminal(IPR029055);Proteasome subunit beta 2(IPR035206)
1161	sp|Q8QZR1|ATTY_MOUSE	10.83	11.69	17.84	Tyrosine aminotransferase OS=Mus musculus OX=10090 GN=Tat PE=1 SV=1	Tat	50564.6	5.2	7	--	7	7	DIFGNEIR;ILGPCTIVQGALK;LGWILIHDR;LYNLLPEK;QCVPILADEIYGDMVFSDCK;QLESLIDEK;TPQEFYQDTLSFLK	12	12	--	10.5765	10.41	0.9839	0.000703315	0.0096957	up	metabolic process(GO:0008152);cellular process(GO:0009987);response to stimulus(GO:0050896)	cellular anatomical entity(GO:0110165)	catalytic activity(GO:0003824);binding(GO:0005488)	Amino acid transport and metabolism(E)	Cysteine and methionine metabolism(ko00270);Tyrosine metabolism(ko00350);Phenylalanine metabolism(ko00360);Phenylalanine, tyrosine and tryptophan biosynthesis(ko00400);Metabolic pathways(ko01100)	GO:0006979,response to oxidative stress;GO:0046689,response to mercury ion;GO:0006536,glutamate metabolic process;GO:0006094,gluconeogenesis;GO:0006572,tyrosine catabolic process;GO:0051384,response to glucocorticoid;GO:0006103,2-oxoglutarate metabolic process;GO:0006559,L-phenylalanine catabolic process	GO:0005829,cytosol;GO:0005739,mitochondrion	GO:0005515,protein binding;GO:0080130,L-phenylalanine:2-oxoglutarate aminotransferase activity;GO:0030170,pyridoxal phosphate binding;GO:0016597,amino acid binding;GO:0004838,L-tyrosine:2-oxoglutarate aminotransferase activity	Ubiquinone and other terpenoid-quinone biosynthesis(ko00130);Cysteine and methionine metabolism(ko00270);Tyrosine metabolism(ko00350);Phenylalanine metabolism(ko00360);Phenylalanine, tyrosine and tryptophan biosynthesis(ko00400);Metabolic pathways(ko01100)	cysk(score:26)	Aminotransferases, class-I, pyridoxal-phosphate-binding site(IPR004838);Aminotransferase, class I/classII(IPR004839);Tyrosine aminotransferase(IPR005957);Tyrosine/nicotianamine aminotransferase(IPR005958);Tyrosine aminotransferase ubiquitination region(IPR011715);Pyridoxal phosphate-dependent transferase, major domain(IPR015421);Pyridoxal phosphate-dependent transferase domain 1(IPR015422);Pyrido…
1184	tr|Q642K0|Q642K0_MOUSE	10.46	10.8	29.8	Myl6 protein OS=Mus musculus OX=10090 GN=Myl6 PE=2 SV=1	Myl6	16961.1	4.2	5	--	5	5	ALGQNPTNAEVLK;DQGTYEDYVEGLR;EAFQLFDR;HVLVTLGEK;NKDQGTYEDYVEGLR	16	16	--	2.71787	1.16	0.4268	0.000190131	0.0043931	up	cellular process(GO:0009987);developmental process(GO:0032502)	protein-containing complex(GO:0032991);cellular anatomical entity(GO:0110165)	catalytic activity(GO:0003824);structural molecule activity(GO:0005198);binding(GO:0005488)	Signal transduction mechanisms(T)	Vascular smooth muscle contraction(ko04270);Tight junction(ko04530);Oxytocin signaling pathway(ko04921)	GO:0007519,skeletal muscle tissue development;GO:0030049,muscle filament sliding	GO:0016461,unconventional myosin complex;GO:0070062,extracellular exosome;GO:0031012,extracellular matrix;GO:0005829,cytosol;GO:0005903,brush border;GO:0016020,membrane	GO:0008307,structural constituent of muscle;GO:0030898,actin-dependent ATPase activity;GO:0005509,calcium ion binding;GO:0000146,microfilament motor activity;GO:0005515,protein binding	Vascular smooth muscle contraction(ko04270);Tight junction(ko04530);Oxytocin signaling pathway(ko04921)	cyto(score:14.5);cyto_nucl(score:12.5)	EF-hand domain(IPR002048);EF-hand domain pair(IPR011992)
1201	tr|E9PYI8|E9PYI8_MOUSE	10.24	11.77	9.389	Ubiquitin carboxyl-terminal hydrolase OS=Mus musculus OX=10090 GN=Usp14 PE=1 SV=1	Usp14	52318.4	5.3	6	sp|Q9JMA1|UBP14_MOUSE	6	5	AQLFALTGVQPAR;FDDDKVSIVTPEDILR;LQEEITK;VSIVTPEDILR;YLFTGLK	23	22	1.1.1.510.19;1.1.1.721.21;11.1.1.878.10;15.1.1.773.22;2.1.1.427.22;2.1.1.642.20;2.1.1.691.26;2.1.1.694.29;2.1.1.697.28;2.1.1.700.25;3.1.1.664.27;3.1.1.667.28;3.1.1.670.27;3.1.1.673.30;3.1.1.676.29;4.1.1.931.23;4.1.1.934.26;7.1.1.876.16;7.1.1.876.17;8.1.1.903.10	0.593581	0.35	0.5896	0.00681669	0.0405222	down	metabolic process(GO:0008152);cellular process(GO:0009987);signaling(GO:0023052);regulation of catalytic activity(GO:0050790);biological regulation(GO:0065007)	protein-containing complex(GO:0032991);cellular anatomical entity(GO:0110165)	catalytic activity(GO:0003824);binding(GO:0005488);molecular function regulator(GO:0098772)	--	--	GO:0010951,negative regulation of endopeptidase activity;GO:0016579,protein deubiquitination;GO:0050920,regulation of chemotaxis;GO:0007268,chemical synaptic transmission;GO:1903070,negative regulation of ER-associated ubiquitin-dependent protein catabolic process	GO:0045202,synapse;GO:0070062,extracellular exosome;GO:0031410,cytoplasmic vesicle;GO:0005886,plasma membrane;GO:0000502,proteasome complex;GO:0009986,cell surface	GO:0004197,cysteine-type endopeptidase activity;GO:0008193,tRNA guanylyltransferase activity;GO:0004843,thiol-dependent ubiquitin-specific protease activity;GO:0004866,endopeptidase inhibitor activity;GO:0070628,proteasome binding	--	cyto(score:10.5);cyto_nucl(score:13.5);nucl(score:15.5)	Ubiquitin-like domain(IPR000626);Peptidase C19, ubiquitin carboxyl-terminal hydrolase(IPR001394);Ubiquitin specific protease, conserved site(IPR018200);Ubiquitin conserved site(IPR019954);Ubiquitin specific protease domain(IPR028889);Ubiquitin-like domain superfamily(IPR029071);Papain-like cysteine peptidase superfamily(IPR038765)
1208	tr|Q5M9P3|Q5M9P3_MOUSE	10.19	10.61	31.79	40S ribosomal protein S19 (Fragment) OS=Mus musculus OX=10090 GN=Rps19 PE=2 SV=1	Rps19	16661	11.2	5	sp|Q9CZX8|RS19_MOUSE	5	5	ALAAFLK;DVNQQEFVR;ELAPYDENWFYTR;IAGQVAAANK;VPEWVDTVK	36	36	1.1.1.437.21;1.1.1.440.20;1.1.1.443.26;10.1.1.951.29;15.1.1.490.20;15.1.1.493.21;2.1.1.354.19;2.1.1.355.26;2.1.1.700.14;2.1.1.703.11;2.1.1.704.11;2.1.1.704.12;2.1.1.706.10;2.1.1.709.8;2.1.1.712.8;2.1.1.715.9;2.1.1.718.8;2.1.1.721.7;3.1.1.678.15;3.1.1.681.9	3.74877	2.6	0.6935	0.00856309	0.0459928	up	immune system process(GO:0002376);metabolic process(GO:0008152);cellular process(GO:0009987);developmental process(GO:0032502);locomotion(GO:0040011);biological process involved in interspecies interaction between organisms(GO:0044419);response to stimulus(GO:0050896);localization(GO:0051179);biological regulation(GO:0065007)	protein-containing complex(GO:0032991);cellular anatomical entity(GO:0110165)	structural molecule activity(GO:0005198);binding(GO:0005488)	Translation, ribosomal structure and biogenesis(J)	Ribosome(ko03010);Coronavirus disease - COVID-19(ko05171)	GO:0007000,nucleolus organization;GO:0000184,nuclear-transcribed mRNA catabolic process, nonsense-mediated decay;GO:0030218,erythrocyte differentiation;GO:0002548,monocyte chemotaxis;GO:0051272,positive regulation of cellular component movement;GO:0051262,protein tetramerization;GO:0006614,SRP-dependent cotranslational protein targeting to membrane;GO:0000462,maturation of SSU-rRNA from tricistro…	GO:0022627,cytosolic small ribosomal subunit;GO:0005654,nucleoplasm;GO:0016020,membrane;GO:0070062,extracellular exosome;GO:0005730,nucleolus;GO:0031012,extracellular matrix;GO:0005925,focal adhesion	GO:0017134,fibroblast growth factor binding;GO:0003735,structural constituent of ribosome;GO:0042803,protein homodimerization activity;GO:0019901,protein kinase binding;GO:0031369,translation initiation factor binding;GO:0044877,protein-containing complex binding;GO:0003723,RNA binding	Ribosome(ko03010);Coronavirus disease - COVID-19(ko05171)	cyto(score:21)	Ribosomal protein S19e(IPR001266);Ribosomal protein S19e, conserved site(IPR018277);Winged helix DNA-binding domain superfamily(IPR036390);Ribosomal protein S19e domain superfamily(IPR038111)
1209	sp|Q8BWM0|PGES2_MOUSE	10.18	10.41	23.7	Prostaglandin E synthase 2 OS=Mus musculus OX=10090 GN=Ptges2 PE=1 SV=3	Ptges2	43323.4	9.3	7	--	6	6	AFLDFHSLPYQVVEVNPVR;KVPILVAQEGDSLQQLNDSSVIISALK;LADLAVYGVLR;TPAEALASFDYIVR;VMEGLEAFDDLMR;WVTAVGK	18	18	--	0.489524	0.19	0.3882	0.000219443	0.00470583	down	metabolic process(GO:0008152);cellular process(GO:0009987);localization(GO:0051179);biological regulation(GO:0065007)	cellular anatomical entity(GO:0110165)	catalytic activity(GO:0003824);binding(GO:0005488)	Posttranslational modification, protein turnover, chaperones(O)	Arachidonic acid metabolism(ko00590);Metabolic pathways(ko01100)	GO:0045454,cell redox homeostasis;GO:0045893,positive regulation of transcription, DNA-templated;GO:0046903,secretion;GO:0001516,prostaglandin biosynthetic process;GO:0055114,oxidation-reduction process	GO:0005739,mitochondrion;GO:0005794,Golgi apparatus;GO:0005829,cytosol;GO:0005634,nucleus;GO:0016021,integral component of membrane	GO:0015035,protein disulfide oxidoreductase activity;GO:0009055,electron transfer activity;GO:0050220,prostaglandin-E synthase activity;GO:0016829,lyase activity;GO:0043295,glutathione binding;GO:0020037,heme binding;GO:0005515,protein binding;GO:0003677,DNA binding	Arachidonic acid metabolism(ko00590);Metabolic pathways(ko01100)	mito(score:29)	Glutaredoxin(IPR002109);Glutathione S-transferase, N-terminal(IPR004045);Prostaglandin E synthase 2(IPR034334);Prostaglandin E synthase 2, C-terminal(IPR034335);Thioredoxin-like superfamily(IPR036249);Glutathione S-transferase, C-terminal domain superfamily(IPR036282)
1217	tr|Q8R5L1|Q8R5L1_MOUSE	10.14	11.45	26.52	Complement component 1 Q subcomponent-binding protein, mitochondrial OS=Mus musculus OX=10090 GN=C1qbp PE=1 SV=1	C1qbp	31024.6	4.5	5	--	5	5	AEEQEPELTSTPNFVVEVTK;AFVEFLTDEIK;AFVEFLTDEIKEEK;EVSFQATGDSEWR;TLVLDCHYPEDEIGHEDEAESDIFSIK	36	36	10.1.1.1084.5;10.1.1.1086.17;10.1.1.1090.2;10.1.1.1133.13;10.1.1.1136.2;10.1.1.1139.9;11.1.1.1059.21;11.1.1.1062.10;11.1.1.1065.11;12.1.1.1076.18;12.1.1.1081.11;3.1.1.498.28;3.1.1.501.26;3.1.1.504.29;3.1.1.513.25;4.1.1.905.26;4.1.1.918.30;4.1.1.921.23;4.1.1.924.19;5.1.1.835.28	0.415572	0.17	0.409	0.000224643	0.00478192	down	immune system process(GO:0002376);metabolic process(GO:0008152);cellular process(GO:0009987);biological process involved in interspecies interaction between organisms(GO:0044419);response to stimulus(GO:0050896);biological regulation(GO:0065007)	cellular anatomical entity(GO:0110165)	binding(GO:0005488);molecular function regulator(GO:0098772);transcription regulator activity(GO:0140110)	--	--	GO:0014065,phosphatidylinositol 3-kinase signaling;GO:0032695,negative regulation of interleukin-12 production;GO:1900026,positive regulation of substrate adhesion-dependent cell spreading;GO:0042256,mature ribosome assembly;GO:0000122,negative regulation of transcription by RNA polymerase II;GO:1901165,positive regulation of trophoblast cell migration;GO:0006958,complement activation, classical …	GO:0009986,cell surface;GO:0005759,mitochondrial matrix;GO:0005829,cytosol;GO:0005615,extracellular space;GO:0005730,nucleolus;GO:0005886,plasma membrane	GO:0005080,protein kinase C binding;GO:0008134,transcription factor binding;GO:0097177,mitochondrial ribosome binding;GO:0003714,transcription corepressor activity;GO:0005540,hyaluronic acid binding;GO:0030984,kininogen binding;GO:0003729,mRNA binding;GO:0031690,adrenergic receptor binding;GO:0001849,complement component C1q complex binding	--	mito(score:29)	Mitochondrial glycoprotein(IPR003428);Mitochondrial glycoprotein superfamily(IPR036561)
[truncated: 185 more rows]
